# Supplementary material for: Epidemiological characteristics and determinants of dengue transmission during epidemic and non-epidemic years in Fortaleza, Brazil: 2011-2015
Source: PLoS Negl Trop Dis. 2018 Dec 3;12(12):e0006990. doi: 10.1371/journal.pntd.0006990 (PMC6292645; doi:10.1371/journal.pntd.0006990)
Supplement: S1 Dataset — (ZIP) [file pntd.0006990.s006.zip]

Archive with 1 entries (1 files):
- S1_Dataset.xlsx
