# Supplementary material for: Epidemiological characteristics and determinants of dengue transmission during epidemic and non-epidemic years in Fortaleza, Brazil: 2011-2015
Source: PLoS Negl Trop Dis. 2018 Dec 3;12(12):e0006990. doi: 10.1371/journal.pntd.0006990 (PMC6292645; doi:10.1371/journal.pntd.0006990)
Supplement: S1 Dataset — (ZIP) [file pntd.0006990.s006.zip › S1_Dataset.xlsx]

## Sheet: Dictionary
Variable	Variable Description
bairro	Name of bairro
mean_HouseholdSize	Average household size (persons per household)
electricity_connect	Percentage of bairro households connected to electrical grid
water_connect	Percentage of bairro households connected to piped water grid
garbage_connect	Percentage of bairro households receiving regular garbage collection
sewage_connect	Percentage of bairro households with connection to piped sewage network
literacy_masc	Percentage of male bairro residents that are literate
literacy_fem	Percentage of female bairro residents that are literate
domicile_income	Average household income in bairro, 1000s of Reais
pop_density_1KperKM	Population density, 1000 persons per square kilometer
homicides_per10k	Homicides per 10,000 people
case_rate100k	Confirmed dengue cases per 100,000 people
subnormal_percent	Areal proportion (%) of bairro intersecting with subnormal settlement
SP_proximity_Construction	Areal proportion (%) of bairro within 150 meters of strategic point in construction category that was coded as positive for immature forms during the relevant SP visits (lagged one SP cycle)
SP_proximity_Fabrication	Areal proportion (%) of bairro within 150 meters of strategic point in fabrication category that was coded as positive for immature forms during the relevant SP visits (lagged one SP cycle)
SP_proximity_Recyclables	Areal proportion (%) of bairro within 150 meters of strategic point in recyclables category that was coded as positive for immature forms during the relevant SP visits (lagged one SP cycle)
SP_proximity_Scrapyard	Areal proportion (%) of bairro within 150 meters of strategic point in scrapyard category that was coded as positive for immature forms during the relevant SP visits (lagged one SP cycle)
SP_proximity_Tires	Areal proportion (%) of bairro within 150 meters of strategic point in tires category that was coded as positive for immature forms during the relevant SP visits (lagged one SP cycle)
SP_proximity_Others	Areal proportion (%) of bairro within 150 meters of strategic point in others category that was coded as positive for immature forms during the relevant SP visits (lagged one SP cycle)
SP_positivity_Total	Percentage of successful SP visits that registered presence of immature forms during relevant SP visits (lagged one SP cycle)
HouseIndex_Level	Brazilian Ministry of Health house infestation risk levels (1-3)
precipitation_sum_mm	Sum monthly precipitation in millimeters (lagged two weeks)
temp_avg_sd	Standard deviation of daily average temperatures (degrees Celsius) over course of month (unlagged)
bairro_precip_regime	Variable indicating which precipitation regime bairro-month belonged (1-3), for precipitation stratified models
high_month	Dummy variable indicating which transmission-scale regime bairro-month belonged, for transmission intensity stratified models
epidemic_year	Dummy variable indicating whether year was considered epidemic scale, for annually stratified models
HouseIndex_Missing	Dummy variable, indicating missing data for delayed LIRAa operation in 2014
SP_positivity_Missing	Dummy variable, indicating missing data if bairro did not register a successful SP visit during relevant cycle

## Sheet: Data
bairro	mean_HouseholdSize	electricity_connect	water_connect	garbage_connect	sewage_connect	literacy_masc	literacy_fem	domicile_income	pop_density_1KperKM	homicides_per10k	case_rate100k	subnormal_percent	SP_proximity_Construction	SP_proximity_Fabrication	SP_proximity_Recyclables	SP_proximity_Scrapyard	SP_proximity_Tires	SP_proximity_Others	SP_positivity_Total	precipitation_sum_mm	HouseIndex_Missing	HouseIndex_Level	SP_positivity_Missing	temp_avg_sd	bairro_precip_regime	high_month	epidemic_year
CURIO	3.64	99.71	95.24	96.48	2.76	90.1	89.6	1.53185	11.9309	5.18672	337.137	91.757	0	0	0	0	0	0	0	159.959	0	2	0	1.57409	2	1	1
PEDRAS	3.63	99.19	86.76	79.46	0.54	86.8	87.5	1.29905	0.316219	36.9004	3837.64	0	0	0	0	0	0.65103	0	0	145.507	0	2	0	1.57409	2	1	1
JARDIM_CEARENSE	3.46	99.66	96.01	99.28	27.69	94.6	94.8	2.15283	11.8549	1.96002	0	8.116	0	0	4.87674	0	0	0	25	163.836	0	2	0	1.57409	2	1	1
GRANJA_PORTUGAL	3.67	99.02	97.79	97.48	44.35	88.1	88.7	1.01405	15.8284	7.49138	9.98851	31.215	0	0	2.78935	0	0	0	7.14286	142.166	0	2	0	1.57409	2	1	1
JOAO_XXIII	3.51	99.83	94.91	99.64	45.9	93.5	93.4	1.35219	15.8354	6.45821	166.837	15.857	0	0	0	0	12.8918	0	18.75	142.166	0	2	0	1.57409	2	1	1
GUAJIRU	3.59	99.73	98.71	98.98	13.96	93.2	93.9	1.87528	6.23311	4.455	356.4	11.139	0	0	0	0	0	0	0	159.959	0	3	1	1.57409	2	1	1
PAUPINA	3.46	99.43	94.35	98.84	15.52	91.1	91.8	1.42728	2.72066	3.37587	202.552	3.392	0.87752	0.62152	0	0	0	0	12.5	145.507	0	2	0	1.57409	2	1	1
CANINDEZINHO	3.57	99.45	98.87	94.36	14.92	88.1	90.4	0.95361	11.0406	5.04662	7.20946	53.467	0	0	0	0.96105	0.82048	0	2.77778	207.216	0	2	0	1.57409	2	1	1
VARJOTA	3.01	100	95.81	100	97.6	98.1	97.9	5.88365	16.0438	2.35156	23.5156	4.841	0.31861	0.26485	0	0	0	0	0	150.657	0	2	0	1.57409	2	1	1
PARQUE_MANIBURA	3.69	99.9	91.47	100	4.85	97.2	96.9	5.20252	6.03037	0	0	1.32	0	0	0	0	0	0	0	145.836	0	1	0	1.57409	2	1	1
SAPIRANGA_COITE	3.73	99.68	93.24	95.8	10.27	92.6	92.7	2.78344	6.82291	1.2316	3.07901	39.548	0	0	0	0	0	0	0	167.77	0	2	0	1.57409	2	1	1
CARLITO_PAMPLONA	3.49	99.7	91.87	99.96	92.37	92.5	91.4	1.49107	21.5781	3.74596	6.81083	46.804	0	0.05776	0	0	0	5.18581	10	169.839	0	2	0	1.57409	2	1	1
DEMOCRITO_ROCHA	3.36	99.94	97.13	99.85	47.57	95.6	94.7	1.67598	13.854	4.50329	0	18.084	0	5.09886	0	10.2752	15.1863	0	44.4444	163.836	0	2	0	1.57409	2	1	1
MESSEJANA	3.41	99.82	96.59	99.81	24.25	94.5	94.5	1.94071	6.93054	11.1628	180.505	5.959	0	0	0	0.10173	1.74442	0.24905	8.33333	150.037	0	2	0	1.57409	2	1	1
BOM_SUCESSO	3.5	99.69	96.11	98.88	54.01	91.8	92	1.29733	16.5147	4.32609	2.40338	14.381	0	0	0	5.58524	0.14463	0	10.8696	142.166	0	2	0	1.57409	2	1	1
JARDIM_IRACEMA	3.52	99.74	80.87	99.95	83.64	94.4	94.1	1.35618	21.2665	8.54153	38.4369	15.433	0	0	0	0	1.72984	0	0	119.001	0	2	0	1.57409	2	1	1
COCO	3.18	99.97	97.3	99.86	96.15	98.8	98.4	9.27912	6.3153	0	14.4956	1.792	0.0386	0.36425	0	0	0	0	0	160.108	0	1	0	1.57409	2	1	1
CIDADE_2000	3.15	100	99.01	100	99.89	98.4	97.8	2.88985	16.8089	2.39406	23.9406	0	0	0	0	0	0	0	0	167.77	0	1	0	1.57409	2	1	1
MOURA_BRASIL	3.57	99.52	95.33	90.86	91.05	91.8	88.2	1.32113	8.90398	13.151	157.812	36.536	0	0	0	5.64568	0.14333	0	0	169.839	0	2	0	1.57409	2	1	1
JOSE_BONIFACIO	3.11	100	97	100	97.85	98.4	97.6	3.30638	10.0639	0	22.3814	0.482	0	0	0	0	0	3.78815	0	150.657	0	2	0	1.57409	2	1	1
CONJUNTO_PALMEIRAS	4.02	99.7	97.36	98.1	83.07	89.7	91	0.80339	9.5583	3.51703	67.6352	56.324	0	0	0	1.82496	0	0	25	150.037	0	2	0	1.57409	2	1	1
PICI	3.58	99.52	96.94	99.78	81.22	91.8	91.8	1.27789	11.2806	4.89317	97.8633	27.684	0	0	1.85497	0	0.04939	3.91084	7.31707	169.839	0	2	0	1.57409	2	1	1
JOQUEI_CLUBE	3.4	99.84	82.19	100	61.18	95.2	95.2	2.12739	11.4726	1.53665	56.3438	1.402	0	0	0	8.91724	0.06364	6.80782	20.8333	163.836	0	2	0	1.57409	2	1	1
BARRA_DO_CEARA	3.56	99.64	88.01	98.57	87.77	91.1	91.5	1.19434	17.8342	5.46866	15.0388	57.643	0	0	0	1.16726	0	3.90752	8.57143	169.839	0	2	0	1.57409	2	1	1
CRISTO_REDENTOR	3.68	99.63	89.6	99.38	86.47	90.3	89.8	1.18037	22.9562	9.6357	14.8241	69.805	0	0	6.00405	1.66981	0	0.00111	12.5	169.839	0	1	0	1.57409	2	1	1
PRAIA_DE_IRACEMA	2.87	100	97.8	99.82	97.98	98	96.6	4.92934	6.16865	3.16356	347.991	0.736	0	0	0	0	0	0	0	150.657	0	2	0	1.57409	2	1	1
PASSARE	3.38	99.77	97.81	97.95	46.62	92.4	92.9	1.74035	7.17808	4.27625	64.1437	20.505	0	0.98466	1.77836	0.98466	2.95397	0.98466	13.3333	150.037	0	2	0	1.57409	2	1	1
PAPICU	3.31	99.69	94.94	99.32	85.93	94.5	93.5	4.22334	8.87406	3.23398	80.8495	16.748	5.58167	0	0	0	0	3.37562	6.81818	160.108	0	1	0	1.57409	2	1	1
ANCURI	3.42	99.62	98.04	94.56	14.34	86.7	88.6	1.17994	3.13157	3.48129	235.467	7.667	0	0	0	0	0	0	0	145.507	0	2	0	1.57409	2	1	1
PRAIA_DO_FUTURO_II	3.46	99.19	95.26	94.22	37.01	88.5	88.8	1.34302	3.73285	0	0	39.904	0	0	0	0	0	0	0	167.77	0	1	0	1.57409	2	1	1
QUINTINO_CUNHA	3.59	99.54	83.14	98.25	79.78	91.5	91.9	1.28745	16.6625	6.12538	47.9278	59.697	3.31517	0	3.04811	3.31517	0	0	27.2727	119.001	0	2	0	1.57409	2	1	1
CONJUNTO_ESPERANCA	3.45	99.94	97.83	98.46	61.33	94.2	94.1	1.53155	14.9819	6.03573	30.1787	9.439	0	0	0	0	3.21221	0	8.33333	207.216	0	2	0	1.57409	2	1	1
PIRAMBU	3.66	97.86	84.29	97.15	76.13	87.9	87.6	1.05434	32.5029	10.5838	239.528	87.228	0	0	0	0	0	0	0	169.839	0	2	1	1.57409	2	1	1
JOSE_DE_ALENCAR	3.5	99.89	90.69	99.17	7.27	93.2	93.3	3.84363	5.15974	8.66229	0	9.632	0	0	0	0	0	0	0	159.959	0	2	0	1.57409	2	1	1
SAO_JOAO_DO_TAUAPE	3.32	99.81	95.61	99.18	80.69	95.1	94.6	2.61355	11.1739	3.94647	25.1139	10.352	0	0	0	2.82917	0	0	1.85185	145.836	0	2	0	1.57409	2	1	1
JARDIM_GUANABARA	3.48	99.79	55.84	100	86.24	94.8	94.3	1.52845	20.3484	4.64592	53.0962	0.982	0	0	0	0	0	0	0	119.001	0	2	0	1.57409	2	1	1
RODOLFO_TEOFILO	3.36	99.82	93.02	99.93	92.56	96.5	95.7	2.43592	11.0987	2.59014	217.571	4.16	5.67672	0	0	0	8.11506	0	9.375	169.839	0	2	0	1.57409	2	1	1
JANGURUSSU	3.54	99.66	98.11	97.35	59.51	93	93.8	1.24054	5.64363	13.9268	54.9224	28.768	0	0	0	0.45911	1.25365	1.10593	22.7273	150.037	0	2	0	1.57409	2	1	1
MUCURIPE	3.09	99.73	91.05	99.1	89.09	97.2	96.9	7.56863	15.8758	3.60127	122.443	26.639	0	0	0	0	0	0	0	150.657	0	1	0	1.57409	2	1	1
VILA_PERI	3.39	99.8	94.49	99.95	13.05	95.3	95.1	1.56318	13.9601	1.91847	110.312	1.916	0	0	0	4.08814	8.8674	0	10.3448	163.836	0	2	0	1.57409	2	1	1
SAO_GERARDO_ALAGADICO	3.27	99.98	91.82	99.93	96.38	98.5	98.2	3.96987	10.0541	0	40.9584	1.754	0	0	0	0	0	0	0	169.839	0	2	0	1.57409	2	1	1
ALTO_DA_BALANCA	3.39	99.5	97	99.95	90.06	92.7	92.8	1.46983	14.122	3.09071	15.4536	37.184	0	0	0	0	1.46578	0	0	145.836	0	2	0	1.57409	2	1	1
CONJUNTO_CEARA_II	3.51	99.93	99.3	99.91	96.94	97.1	96.7	1.82119	13.0478	0.836505	0	0.471	0	0	0	0	2.0617	0	20	142.166	0	3	0	1.57409	2	1	1
PARREAO	3.43	99.97	98.78	99.47	98.6	98	96.8	3.61395	10.8884	0	62.6006	1.588	3.59146	0	0	0	0.41618	6.08775	11.7647	163.836	0	2	0	1.57409	2	1	1
VICENTE_PINZON	3.56	99.69	92.57	99.83	71.48	91.8	91.3	2.05724	14.9419	8.26608	39.1551	50.127	0.69875	0	0	2.29385	2.29385	0	5.88235	160.108	0	2	0	1.57409	2	1	1
JACARECANGA	3.35	99.35	82.77	98.73	86.11	93.9	93.6	2.179	11.4059	2.78843	132.45	16.887	0	8.55836	0	1.85921	0	0	6.25	169.839	0	1	0	1.57409	2	1	1
CONJUNTO_CEARA_I	3.51	99.98	97.95	99.98	99.69	97.2	97	1.85384	12.3262	2.57573	30.9087	4.124	0	0	0	0	0	0	0	142.166	0	2	0	1.57409	2	1	1
BELA_VISTA	3.4	99.84	95.14	99.78	84.5	94.5	94.5	1.87845	17.3556	4.72785	5.90982	9.183	0.49028	0.17898	0	0	0.00995	0	0	163.836	0	2	0	1.57409	2	1	1
JOAQUIM_TAVORA	3.15	99.88	91.48	99.8	97.98	97.8	97	4.12606	12.0503	2.95571	42.2244	2.682	0	0.19289	0	0	0	1.87941	2.77778	150.657	0	2	0	1.57409	2	1	1
PARQUE_ARAXA	3.33	99.85	95.32	100	88.29	96.6	95.8	2.98386	14.2389	1.47449	29.4898	0.262	13.124	0	0	0	0	0	50	169.839	0	2	0	1.57409	2	1	1
AEROPORTO	3.61	99.75	96.81	99.96	44.67	88.9	88.6	1.20122	1.42069	0	0	5.872	1.70664	0	0	0	1.77505	0.66042	45.4545	145.836	0	2	0	1.57409	2	1	1
BOM_FUTURO	3.25	99.85	99.54	99.95	98.83	97.3	97.1	2.30906	16.8639	0	0	0.401	0	0	0	0	0.0464	0	0	163.836	0	1	0	1.57409	2	1	1
PARQUE_IRACEMA	3.07	99.63	89.8	99.2	15.8	97.1	96.9	4.28092	5.37334	2.35488	11.7744	2.73	0	0	4.46501	0	3.12145	0	33.3333	150.037	0	2	0	1.57409	2	1	1
EDSON_QUEIROZ	3.76	99.95	89.36	98.12	21.69	95.3	95.3	3.03068	1.62521	8.91623	160.492	23.795	0	0	0	0	0	0.51133	25	167.77	0	2	0	1.57409	2	1	1
DENDE	3.26	99.81	97.66	99.48	13.39	93.3	94.1	1.91575	2.90554	0	0	2.331	0	0	0	0	0	0	0	163.836	0	1	0	1.57409	2	1	1
PAN_AMERICANO	3.41	99.81	93.29	100	82.64	94.8	94.3	1.67005	16.2957	8.98573	101.09	1.876	3.19361	0	0	0	0	0	0	163.836	0	2	0	1.57409	2	1	1
ITAPERI	3.2	99.77	92.06	99.9	19.01	95.8	95.8	2.21288	8.99524	3.51062	21.9414	6.936	3.66331	1.17244	0	0	0	3.28464	14.2857	163.836	0	2	0	1.57409	2	1	1
PARQUE_PRESIDENTE_VARGAS	3.68	98.41	96.76	90.6	2.41	87.9	90.1	0.86712	4.41599	9.63656	27.533	40.768	0	0	0	0	0	0	0	207.216	0	1	1	1.57409	2	1	1
CAMBEBA	3.54	100	96.15	99.95	21.68	95.4	96	4.96805	2.83267	1.29853	116.868	2.52	0	0	0	0	0	0	0	150.037	0	3	0	1.57409	2	1	1
PARQUE_SANTA_MARIA	3.42	99.62	98.04	94.56	14.34	86.7	88.6	1.17994	5.34472	3.48129	86.2069	35.222	0	1.88079	0	0	0	0	33.3333	150.037	0	2	0	1.57409	2	1	1
FARIAS_BRITO	3.33	99.75	89.35	99.67	86.63	96.1	95.7	2.64575	13.2549	2.46245	24.6245	14.807	0	1.86035	0	0	5.18545	0	0	169.839	0	1	0	1.57409	2	1	1
BENFICA	2.98	99.8	96.77	99.93	96.13	98.3	97.6	3.01879	9.02911	2.29305	38.2175	0.696	9.74097	0	0	0	0	4.7505	13.6364	169.839	0	2	0	1.57409	2	1	1
PARQUELANDIA	3.22	99.91	94.29	99.98	94.38	97.9	97.8	3.4798	11.6236	3.4303	150.933	0	5.6298	0	0	0	0.0623	0	9.09091	169.839	0	2	0	1.57409	2	1	1
SAO_BENTO	3.36	99.26	94.29	96.47	37.04	90.5	92.1	1.1995	5.44238	0	124.141	7.986	1.02709	0	0	0	0	0	0	144.93	0	1	0	1.57409	2	1	1
PADRE_ANDRADE	3.41	99.68	86.77	99.55	86.99	93	93.3	1.85532	10.7059	9.18484	252.583	5.884	0	0	0	0	0.48355	0.08686	0	169.839	0	2	0	1.57409	2	1	1
VILA_VELHA	3.56	99.75	77.36	99.16	79.24	92.7	93.2	1.45773	8.92454	5.4636	12.8555	50.757	0	0	0	0	0	0	0	119.001	0	2	0	1.57409	2	1	1
SIQUEIRA	3.63	99.5	97.3	90.99	23.87	87.9	89.1	0.96029	5.4854	4.41657	32.3882	40.868	0	0	0.64417	0	0.64034	0	10.5263	207.216	0	1	0	1.57409	2	1	1
PRAIA_DO_FUTURO_I	3.42	99.64	82.18	97.77	35.43	87	88	2.2842	4.11545	14.9343	776.583	26.452	0	0	0	0	0	0	0	160.108	0	1	1	1.57409	2	1	1
CIDADE_DOS_FUNCIONARIOS	3.41	99.87	88.93	99.96	8.22	97.4	97.2	4.6921	6.57036	3.25415	70.5066	9.219	0	0	0	0	0.75678	0	0	145.836	0	1	0	1.57409	2	1	1
SABIAGUABA	3.6	97.42	66.84	78.18	5.67	86.4	89.5	1.66605	0.14821	14.0318	2759.59	0.807	0	0	0	0	0	0	0	170.479	0	1	0	1.57409	2	1	1
GRANJA_LISBOA	3.6	99.42	98.69	96.98	24.92	89.5	89.9	1.01602	10.9656	2.66362	13.3181	10.572	0	0	0	0	2.34124	0	5.12821	142.166	0	2	0	1.57409	2	1	1
ALDEOTA	3.08	99.96	93.7	99.91	97.89	98.5	98	8.16436	11.0242	0.934951	9.34951	2.036	1.81851	3.19556	0	0	0	0	4.6875	150.657	0	2	0	1.57409	2	1	1
OLAVO_OLIVEIRA	3.59	99.54	83.14	98.25	79.78	91.5	91.9	1.28745	16.8414	6.12538	16.8435	9.609	0	0	0	0	5.61817	0	14.2857	119.001	0	2	0	1.57409	2	1	1
COUTO_FERNANDES	3.38	99.36	88.81	99.94	68.42	92	91.8	1.80291	15.8501	3.76506	0	44.781	14.4251	0	0	0	5.47626	0	9.09091	163.836	0	1	0	1.57409	2	1	1
GUARARAPES	3.41	100	88.68	99.74	20.31	98.1	98.3	10.5047	3.93422	0	676.946	3.705	0	0	0	0	0	0	0	145.836	0	1	0	1.57409	2	1	1
LUCIANO_CAVALCANTE	3.46	99.82	92.49	99.24	29.45	95.5	95.7	4.56298	4.08574	3.82214	108.294	2.423	3.42314	0	0	0	0	0	4.16667	145.836	0	2	0	1.57409	2	1	1
SERRINHA	3.47	99.73	93.8	99.98	16.33	92.3	91.5	1.53528	9.7558	5.16245	89.4824	18.259	0.00316	0	0.11221	2.36952	0	0.00403	4.7619	163.836	0	2	0	1.57409	2	1	1
AUTRAN_NUNES	3.78	99.66	95.92	99.77	84.2	88	88.6	1.08986	21.5318	6.53625	4.66875	69.622	0	0	1.12831	1.83079	6.05531	0	7.14286	142.166	0	2	0	1.57409	2	1	1
PARQUE_SAO_JOSE	3.47	99.77	95.46	99.14	19.46	91.2	92.1	1.24022	17.6635	12.2757	547.687	53.826	0	0	0	0	11.4113	0	16.6667	142.166	0	2	0	1.57409	2	1	1
CAJAZEIRAS	3.28	99.93	98.48	97.17	47.6	93.7	94.8	2.12258	4.33217	4.10341	68.3901	8.973	0	0	0	0.0051	2.09092	0	9.09091	150.037	0	1	0	1.57409	2	1	1
PRESIDENTE_KENNEDY	3.43	99.61	92.14	99.79	93.33	95.1	95	2.35615	13.6391	4.30422	120.518	23	0	0	0	0	0	1.23787	0	169.839	0	2	0	1.57409	2	1	1
DAMAS	3.04	100	96.1	99.94	88.61	97.2	97.6	2.80008	12.4204	4.61851	0	3.63	11.4284	7.89635	0	0	2.05305	0.01308	25	163.836	0	2	0	1.57409	2	1	1
CENTRO	2.9	99.9	85.97	99.69	94.86	97.3	97.2	2.77955	5.9343	3.12261	3.46957	2.966	1.45306	0	0	0.95671	2.47043	1.45306	8.33333	150.657	0	2	0	1.57409	2	1	1
ITAOCA	3.34	99.81	95.37	99.73	27.02	94.8	94.6	1.77313	16.9937	0.793588	0	2.615	0.77558	0	16.5412	0.96168	8.67013	0	20	163.836	0	2	0	1.57409	2	1	1
PARANGABA	3.34	99.84	87.02	98.79	39.64	95.7	95.5	2.3211	7.77178	2.23964	6.39898	2.461	9.04605	2.77136	0.37664	2.41831	2.95676	3.19241	14.6067	163.836	0	2	0	1.57409	2	1	1
AMADEU_FURTADO	3.46	99.79	91.08	100	95.79	96.8	95.6	3.30916	12.7733	0.846095	0	4.832	0	0	0	0	7.3292	0	14.2857	169.839	0	1	0	1.57409	2	1	1
GENIBAU	3.55	99.43	97.51	97.62	62.88	87.5	89.6	0.96445	18.779	4.17311	9.81908	74.272	0	0	4.65414	0	0	0	4.54545	142.166	0	2	0	1.57409	2	1	1
VILA_MANOEL_SATIRO	3.41	99.85	94.79	99.63	23.41	94.6	94.3	1.54633	12.5236	1.56535	5.21784	2.851	2.3058	0	2.3058	1.12229	3.85686	0	12.5	207.216	0	2	0	1.57409	2	1	1
FLORESTA	3.49	99.61	82.79	99.81	85.78	91.9	91.7	1.11254	17.0152	1.02796	3.42654	55.478	0	0	0	1.32343	4.11459	6.85251	17.6471	169.839	0	2	0	1.57409	2	1	1
LAGOA_REDONDA	3.5	99.6	90.24	98.35	26.03	90.3	91.9	1.59963	2.38991	4.60552	92.1104	6.055	0	0	0	0	0	0	0	159.959	0	2	0	1.57409	2	1	1
VILA_UNIAO	3.39	99.8	92.82	99.98	94.17	95.9	95.2	2.69712	10.6972	5.15099	70.8261	6.297	7.19929	0	0	0	0	2.07402	5.55556	163.836	0	3	0	1.57409	2	1	1
DIONISIO_TORRES	3.23	99.94	97.58	99.98	97.46	99	98.5	7.98684	9.16069	1.89994	18.9994	1.348	4.09434	0	0	0	0	0	8	150.657	0	2	0	1.57409	2	1	1
COACU	3.53	99.75	94.6	99.56	23.31	91.9	93.1	1.65825	4.3485	0	123.967	4.104	0	0	0	0	0	0	0	159.959	0	2	0	1.57409	2	1	1
BOA_VISTA	3.28	99.21	97.85	99.42	6.29	93.2	93.2	1.52986	4.04769	8.8932	137.44	10.619	0	0	0.4479	2.3038	0	2.15035	13.3333	145.836	0	1	0	1.57409	2	1	1
MONTESE	3.26	99.87	91.56	99.19	83.09	95.8	94.8	2.37034	13.727	4.57526	7.62544	5.189	0	1.55432	0	0.49066	10.1442	0	6.81818	163.836	0	2	0	1.57409	2	1	1
PLANALTO_AYRTON_SENNA	3.56	99.74	95.54	99.72	9.32	88.9	90	1.05927	9.92392	0.753031	2.5101	42.011	0	0	1.75795	0	0.08826	0.19355	3.84615	156.998	0	2	0	1.57409	2	1	1
PARQUE_DOIS_IRMAOS	3.64	99.81	96.14	98.68	30.85	93.4	94.3	1.71025	6.23689	1.81772	14.5418	17.642	0	0	0	0	0	0	0	156.998	0	1	0	1.57409	2	1	1
MANUEL_DIAS_BRANCO	3.27	95.02	87.1	87.33	40.5	89.2	92.3	3.37165	0.327824	0	0	7.205	0	0	0	0	0	0	0	167.77	0	1	0	1.57409	2	1	1
JARDIM_DAS_OLIVEIRAS	3.57	99.72	96.75	99.26	64.68	89.2	89.4	1.43163	12.5619	5.0226	63.6196	54.463	0	0	0	0	0	0	0	145.836	0	2	0	1.57409	2	1	1
CAIS_DO_PORTO	3.54	99.45	96.09	99.49	73.41	88.6	87.8	1.15804	8.8205	5.30856	22.119	49.437	0	0	2.75381	0	0	0	5.26316	160.108	0	1	0	1.57409	2	1	1
HENRIQUE_JORGE	3.45	99.78	96.11	100	26.28	94.8	95	1.64109	14.0285	9.16994	11.0039	6.888	0	0	1.49002	2.69419	3.25831	0	7.40741	142.166	0	2	0	1.57409	2	1	1
ALVARO_WEYNE	3.52	99.84	88.4	99.88	92.57	95	94.7	1.72292	16.7666	7.10524	33.4364	12.885	0	4.94549	0	3.57009	0	4.94458	15	169.839	0	2	0	1.57409	2	1	1
AEROLANDIA	3.45	99.7	99	100	79.33	94.7	93	1.44672	10.4665	12.2026	0	27.509	0	0	0	0	8.16817	0	11.1111	145.836	0	2	0	1.57409	2	1	1
BOM_JARDIM	3.6	99.46	97.83	99.47	41.04	89.4	90.7	1.05033	15.7374	15.734	47.202	21.808	0	0	3.37117	0	1.19358	0	3.84615	142.166	0	2	0	1.57409	2	1	1
PREFEITO_JOSE_WALTER	3.42	99.75	97.85	96.17	76.31	95.4	95.4	1.836	3.17123	11.2559	14.8104	1.26	0	0	0	0	0.62963	0.66291	7.14286	156.998	0	2	0	1.57409	2	1	1
MONTE_CASTELO	3.44	99.92	94.27	99.95	89.27	96.3	95.1	2.09717	16.8419	5.24462	142.354	8.131	0	1.97125	0	5.95451	0	0	16.6667	169.839	0	2	0	1.57409	2	1	1
MONDUBIM	3.44	99.78	97.08	98.5	26.63	93.2	94.1	1.43893	8.11067	4.16661	6.51033	18.997	0	1.49057	0	0.74528	1.02642	1.4085	9.52381	156.998	0	1	0	1.57409	2	1	1
MEIRELES	2.91	99.99	97	99.98	99.01	99.1	98.5	9.73297	14.4706	0.803213	42.838	1.861	10.937	0	0	0	0	0	11.7647	150.657	0	2	0	1.57409	2	1	1
SALINAS	3.51	99.76	94.2	97.47	32.9	94.3	95	5.18962	1.69167	0	115.181	2.402	0.37508	0	0	0	0	0	0	145.836	0	1	0	1.57409	2	1	1
LOURDES	3.51	99.9	85.63	100	85.31	96.2	96.3	9.74515	2.5058	0	0	2.866	0	0	0	0	0	0	0	160.108	0	1	0	1.57409	2	1	1
BARROSO	3.59	99.51	96.15	95.7	48.72	89.3	90.3	1.15496	8.78463	6.63482	39.8089	39.12	0	0	0	4.78128	2.10765	0.76099	20	150.037	0	1	0	1.57409	2	1	1
FATIMA	3.19	99.96	97.45	99.99	97.97	99	98.3	5.13128	8.2473	0.849582	0	0.876	3.74504	0	0	0	0	3.17045	4.34783	145.836	0	2	0	1.57409	2	1	1
DIAS_MACEDO	3.46	99.68	96.35	98.82	32.95	92.1	91.2	1.33965	7.46045	0.817528	73.5775	30.347	0	0	0	0	0	0.29654	0	145.836	0	1	0	1.57409	2	1	1
ANTONIO_BEZERRA	3.45	99.65	89.02	99.68	77.47	94.7	95.1	1.66915	11.9261	7.27886	3.83098	9.971	0	0	0	0	0.27473	0	0	119.001	0	2	0	1.57409	2	1	1
JARDIM_AMERICA	3.38	99.92	98.73	99.92	92.66	96.4	96	2.12815	16.0544	4.03682	32.2945	34.038	9.14734	0	0	0	8.57029	10.4018	14.2857	163.836	0	2	0	1.57409	2	1	1
MARAPONGA	3.31	99.77	96.67	99.38	12.96	95.7	95.5	2.63081	5.99114	15.6006	19.5008	5.097	0	0	1.67046	0	0	0	0	163.836	0	2	0	1.57409	2	1	1
PARQUE_SANTA_ROSA	3.43	99.79	93.91	99.97	4.97	91.6	92.6	1.2602	12.9409	11.6126	0	4.051	0	7.07021	0	7.07021	0.84427	0	25	207.216	0	2	0	1.57409	2	1	1
DOM_LUSTOSA	3.43	99.87	94.1	99.79	47.06	94.9	95.2	1.60969	11.1718	2.25938	0	4.803	0	0	0	0	0	0	0	142.166	0	2	0	1.57409	2	1	1
VILA_ELLERY	3.43	99.91	89.53	100	97.56	96.1	95.2	2.08847	17.2099	6.29644	100.743	0.596	0	0	0	0	0	0	0	169.839	0	2	0	1.57409	2	1	1
PARQUELANDIA	3.22	99.91	94.29	99.98	94.38	97.9	97.8	3.4798	11.6236	3.4303	164.654	0	0.57613	0	0	0	4.84522	5.6298	10	368.517	0	2	0	1.33294	2	1	1
HENRIQUE_JORGE	3.45	99.78	96.11	100	26.28	94.8	95	1.64109	14.0285	9.16994	113.707	6.888	0	0	3.84851	2.69867	7.70685	2.94751	14.4841	248.045	0	2	0	1.33294	2	1	1
RODOLFO_TEOFILO	3.36	99.82	93.02	99.93	92.56	96.5	95.7	2.43592	11.0987	2.59014	155.408	4.16	20.6833	0	0	0	9.79712	0	13.4135	368.517	0	2	0	1.33294	2	1	1
GUAJIRU	3.59	99.73	98.71	98.98	13.96	93.2	93.9	1.87528	6.23311	4.455	222.75	11.139	0	0	0	0	0	0	0	343.464	0	3	1	1.33294	2	1	1
BARRA_DO_CEARA	3.56	99.64	88.01	98.57	87.77	91.1	91.5	1.19434	17.8342	5.46866	25.9762	57.643	0	1.04759	2.3074	1.72071	0	3.4414	8.82353	368.517	0	2	0	1.33294	2	1	1
JOAQUIM_TAVORA	3.15	99.88	91.48	99.8	97.98	97.8	97	4.12606	12.0503	2.95571	42.2244	2.682	3.59087	0.19289	0	0	6.44548	1.87941	5.55556	336.058	0	2	0	1.33294	2	1	1
ANTONIO_BEZERRA	3.45	99.65	89.02	99.68	77.47	94.7	95.1	1.66915	11.9261	7.27886	187.718	9.971	3.22431	0	6.41166	3.22436	9.97507	6.79151	14.5597	201.502	0	2	0	1.33294	2	1	1
FATIMA	3.19	99.96	97.45	99.99	97.97	99	98.3	5.13128	8.2473	0.849582	29.7354	0.876	6.27637	0	0.09403	0	8.23536	5.95981	8.08824	374.088	0	2	0	1.33294	2	1	1
PARQUE_ARAXA	3.33	99.85	95.32	100	88.29	96.6	95.8	2.98386	14.2389	1.47449	44.2347	0.262	21.7354	0	0	0	0	0	75	368.517	0	2	0	1.33294	2	1	1
LUCIANO_CAVALCANTE	3.46	99.82	92.49	99.24	29.45	95.5	95.7	4.56298	4.08574	3.82214	216.588	2.423	3.67365	1.16846	0	0	0	1.83684	4.39716	374.088	0	2	0	1.33294	2	1	1
VICENTE_PINZON	3.56	99.69	92.57	99.83	71.48	91.8	91.3	2.05724	14.9419	8.26608	60.908	50.127	0	0	0	0	0.01238	0	0	381.546	0	2	0	1.33294	2	1	1
JARDIM_IRACEMA	3.52	99.74	80.87	99.95	83.64	94.4	94.1	1.35618	21.2665	8.54153	85.4153	15.433	0	0	0	2.06316	2.1182	9.19405	3.33333	201.502	0	2	0	1.33294	2	1	1
BENFICA	2.98	99.8	96.77	99.93	96.13	98.3	97.6	3.01879	9.02911	2.29305	61.1481	0.696	12.7908	0	0	0	10.9967	11.2987	22.3602	368.517	0	2	0	1.33294	2	1	1
JARDIM_CEARENSE	3.46	99.66	96.01	99.28	27.69	94.6	94.8	2.15283	11.8549	1.96002	0	8.116	0	0	4.87674	0	0	4.01609	12.5	370.37	0	2	0	1.33294	2	1	1
ITAPERI	3.2	99.77	92.06	99.9	19.01	95.8	95.8	2.21288	8.99524	3.51062	61.4358	6.936	2.78202	5.80088	3.34574	0	3.21923	2.6242	10	370.37	0	2	0	1.33294	2	1	1
PARQUE_MANIBURA	3.69	99.9	91.47	100	4.85	97.2	96.9	5.20252	6.03037	0	78.9058	1.32	0	0	0	0	0	4.09239	16.6667	374.088	0	1	0	1.33294	2	1	1
PADRE_ANDRADE	3.41	99.68	86.77	99.55	86.99	93	93.3	1.85532	10.7059	9.18484	283.199	5.884	5.78293	0	0	0	11.7929	5.85004	18.1818	368.517	0	2	0	1.33294	2	1	1
PIRAMBU	3.66	97.86	84.29	97.15	76.13	87.9	87.6	1.05434	32.5029	10.5838	256.239	87.228	0	0	0	0	0	0.06301	0	368.517	0	2	1	1.33294	2	1	1
GUARARAPES	3.41	100	88.68	99.74	20.31	98.1	98.3	10.5047	3.93422	0	94.0203	3.705	4.13707	0	0	5.22102	0	0	10	374.088	0	1	0	1.33294	2	1	1
CAIS_DO_PORTO	3.54	99.45	96.09	99.49	73.41	88.6	87.8	1.15804	8.8205	5.30856	22.119	49.437	0	0	2.75381	0	2.75381	0	5.40936	381.546	0	1	0	1.33294	2	1	1
DIONISIO_TORRES	3.23	99.94	97.58	99.98	97.46	99	98.5	7.98684	9.16069	1.89994	50.665	1.348	16.0705	3.18895	0	0	0	0	14.5833	336.058	0	2	0	1.33294	2	1	1
SAO_GERARDO_ALAGADICO	3.27	99.98	91.82	99.93	96.38	98.5	98.2	3.96987	10.0541	0	47.7848	1.754	0.13981	2.15529	0	0	0.67508	0	3.57143	368.517	0	2	0	1.33294	2	1	1
JARDIM_AMERICA	3.38	99.92	98.73	99.92	92.66	96.4	96	2.12815	16.0544	4.03682	72.6627	34.038	2.27841	0	7.28734	0	17.1473	16.9393	14.5238	370.37	0	2	0	1.33294	2	1	1
MARAPONGA	3.31	99.77	96.67	99.38	12.96	95.7	95.5	2.63081	5.99114	15.6006	107.254	5.097	0	0.12355	1.67046	0	1.15009	3.78301	10.989	370.37	0	2	0	1.33294	2	1	1
DIAS_MACEDO	3.46	99.68	96.35	98.82	32.95	92.1	91.2	1.33965	7.46045	0.817528	98.1033	30.347	0	0	0	4.30433	0	0.29654	8.33333	374.088	0	1	0	1.33294	2	1	1
MONTESE	3.26	99.87	91.56	99.19	83.09	95.8	94.8	2.37034	13.727	4.57526	83.8798	5.189	0	0	0.87702	0.49066	16.9998	11.909	9.50665	370.37	0	2	0	1.33294	2	1	1
PLANALTO_AYRTON_SENNA	3.56	99.74	95.54	99.72	9.32	88.9	90	1.05927	9.92392	0.753031	135.546	42.011	0.96885	0	0.73644	2.4795	1.19937	0	5.76923	347.665	0	2	0	1.33294	2	1	1
CONJUNTO_CEARA_I	3.51	99.98	97.95	99.98	99.69	97.2	97	1.85384	12.3262	2.57573	123.635	4.124	0	0	0.05969	0	2.44511	0	10	248.045	0	2	0	1.33294	2	1	1
JOSE_BONIFACIO	3.11	100	97	100	97.85	98.4	97.6	3.30638	10.0639	0	11.1907	0.482	0.497	0	0	0	30.2308	14.8117	22.5641	336.058	0	2	0	1.33294	2	1	1
PARQUE_IRACEMA	3.07	99.63	89.8	99.2	15.8	97.1	96.9	4.28092	5.37334	2.35488	35.3232	2.73	7.95626	0	4.46501	2.33649	3.12145	0	50	321.98	0	2	0	1.33294	2	1	1
PAPICU	3.31	99.69	94.94	99.32	85.93	94.5	93.5	4.22334	8.87406	3.23398	80.8495	16.748	3.37562	0	0	3.2868	0	3.37562	3.40909	381.546	0	1	0	1.33294	2	1	1
DOM_LUSTOSA	3.43	99.87	94.1	99.79	47.06	94.9	95.2	1.60969	11.1718	2.25938	15.0625	4.803	5.47154	5.93774	0	0	7.38406	0	25	248.045	0	2	0	1.33294	2	1	1
MEIRELES	2.91	99.99	97	99.98	99.01	99.1	98.5	9.73297	14.4706	0.803213	29.4511	1.861	29.1042	0	0	0	0	0	14.6538	336.058	0	2	0	1.33294	2	1	1
PRAIA_DO_FUTURO_II	3.46	99.19	95.26	94.22	37.01	88.5	88.8	1.34302	3.73285	0	33.1236	39.904	0	0	0	0	0	0	0	365.889	0	1	0	1.33294	2	1	1
CARLITO_PAMPLONA	3.49	99.7	91.87	99.96	92.37	92.5	91.4	1.49107	21.5781	3.74596	20.4325	46.804	0	0	0	0	0	10.3461	10	368.517	0	2	0	1.33294	2	1	1
SAPIRANGA_COITE	3.73	99.68	93.24	95.8	10.27	92.6	92.7	2.78344	6.82291	1.2316	40.0271	39.548	0	0	0	0	0	0.39854	0	365.889	0	2	0	1.33294	2	1	1
DAMAS	3.04	100	96.1	99.94	88.61	97.2	97.6	2.80008	12.4204	4.61851	110.844	3.63	14.3754	15.993	0	0	7.55802	2.10043	33.1818	370.37	0	2	0	1.33294	2	1	1
CENTRO	2.9	99.9	85.97	99.69	94.86	97.3	97.2	2.77955	5.9343	3.12261	52.0436	2.966	7.13386	0	2.84884	0.3661	3.92349	3.29393	13.9769	336.058	0	2	0	1.33294	2	1	1
SABIAGUABA	3.6	97.42	66.84	78.18	5.67	86.4	89.5	1.66605	0.14821	14.0318	2619.27	0.807	0	0	0	0	0	0	0	349.671	0	1	0	1.33294	2	1	1
JARDIM_DAS_OLIVEIRAS	3.57	99.72	96.75	99.26	64.68	89.2	89.4	1.43163	12.5619	5.0226	133.936	54.463	0	0	0	0	0	0	0	374.088	0	2	0	1.33294	2	1	1
CONJUNTO_ESPERANCA	3.45	99.94	97.83	98.46	61.33	94.2	94.1	1.53155	14.9819	6.03573	90.536	9.439	0	0	0	0	6.01371	0	12.5	320.194	0	2	0	1.33294	2	1	1
SERRINHA	3.47	99.73	93.8	99.98	16.33	92.3	91.5	1.53528	9.7558	5.16245	86.0407	18.259	0.00316	0.74364	6.17134	0	1.88649	4.72382	12.6957	370.37	0	2	0	1.33294	2	1	1
GRANJA_PORTUGAL	3.67	99.02	97.79	97.48	44.35	88.1	88.7	1.01405	15.8284	7.49138	87.3995	31.215	0	0	2.69291	2.78939	3.43176	0	10.4762	248.045	0	2	0	1.33294	2	1	1
MUCURIPE	3.09	99.73	91.05	99.1	89.09	97.2	96.9	7.56863	15.8758	3.60127	79.2279	26.639	0	0	0	0	8.02615	0	2.77778	336.058	0	1	0	1.33294	2	1	1
PRAIA_DO_FUTURO_I	3.42	99.64	82.18	97.77	35.43	87	88	2.2842	4.11545	14.9343	627.24	26.452	0	0	0	0	0	0	0	381.546	0	1	1	1.33294	2	1	1
PARANGABA	3.34	99.84	87.02	98.79	39.64	95.7	95.5	2.3211	7.77178	2.23964	95.9846	2.461	11.1958	7.73421	0.57895	3.71014	20.853	7.97719	25.3993	370.37	0	2	0	1.33294	2	1	1
PEDRAS	3.63	99.19	86.76	79.46	0.54	86.8	87.5	1.29905	0.316219	36.9004	2066.42	0	0	0	0	0	1.1998	0	33.3333	303.099	0	2	0	1.33294	2	1	1
LAGOA_REDONDA	3.5	99.6	90.24	98.35	26.03	90.3	91.9	1.59963	2.38991	4.60552	209.02	6.055	0	0	0	0	0.59753	0.59753	20	343.464	0	2	0	1.33294	2	1	1
CRISTO_REDENTOR	3.68	99.63	89.6	99.38	86.47	90.3	89.8	1.18037	22.9562	9.6357	29.6483	69.805	0	7.71078	0	1.66981	0	0.00111	12.5	368.517	0	1	0	1.33294	2	1	1
LOURDES	3.51	99.9	85.63	100	85.31	96.2	96.3	9.74515	2.5058	0	29.3772	2.866	0	0	0	0	0	0	0	381.546	0	1	0	1.33294	2	1	1
ALVARO_WEYNE	3.52	99.84	88.4	99.88	92.57	95	94.7	1.72292	16.7666	7.10524	54.3342	12.885	0	5.00758	0	3.57009	4.94549	4.94458	17.5	368.517	0	2	0	1.33294	2	1	1
AUTRAN_NUNES	3.78	99.66	95.92	99.77	84.2	88	88.6	1.08986	21.5318	6.53625	56.025	69.622	0	0	15.4617	1.83079	0	6.3399	14.2857	248.045	0	2	0	1.33294	2	1	1
PARQUE_SANTA_ROSA	3.43	99.79	93.91	99.97	4.97	91.6	92.6	1.2602	12.9409	11.6126	178.06	4.051	0	7.07021	0	7.07021	7.65149	0	33.0357	320.194	0	2	0	1.33294	2	1	1
BOA_VISTA	3.28	99.21	97.85	99.42	6.29	93.2	93.2	1.52986	4.04769	8.8932	274.881	10.619	0	2.30946	2.30946	4.63878	3.37189	2.8947	19.4712	374.088	0	1	0	1.33294	2	1	1
ITAOCA	3.34	99.81	95.37	99.73	27.02	94.8	94.6	1.77313	16.9937	0.793588	23.8076	2.615	0.77558	1.30221	3.97121	0.96168	18.3474	0.39446	9.58333	370.37	0	2	0	1.33294	2	1	1
PARREAO	3.43	99.97	98.78	99.47	98.6	98	96.8	3.61395	10.8884	0	125.201	1.588	15.4077	0	1.13597	0	6.42224	11.5037	16.6667	370.37	0	2	0	1.33294	2	1	1
SAO_JOAO_DO_TAUAPE	3.32	99.81	95.61	99.18	80.69	95.1	94.6	2.61355	11.1739	3.94647	121.982	10.352	7.88498	0.23789	0	2.82917	0	5.16681	5.66449	374.088	0	2	0	1.33294	2	1	1
PRAIA_DE_IRACEMA	2.87	100	97.8	99.82	97.98	98	96.6	4.92934	6.16865	3.16356	189.813	0.736	1.04893	0	0.54271	0	0	0	0	336.058	0	2	0	1.33294	2	1	1
SAO_BENTO	3.36	99.26	94.29	96.47	37.04	90.5	92.1	1.1995	5.44238	0	57.9326	7.986	1.02709	0	0	0	0	0	0	334.737	0	1	0	1.33294	2	1	1
QUINTINO_CUNHA	3.59	99.54	83.14	98.25	79.78	91.5	91.9	1.28745	16.6625	6.12538	104.314	59.697	0	0	0	0	2.00124	1.10761	4.54545	201.502	0	2	0	1.33294	2	1	1
CIDADE_DOS_FUNCIONARIOS	3.41	99.87	88.93	99.96	8.22	97.4	97.2	4.6921	6.57036	3.25415	124.742	9.219	0	0	0	0	3.27164	0	14.2857	374.088	0	1	0	1.33294	2	1	1
CIDADE_2000	3.15	100	99.01	100	99.89	98.4	97.8	2.88985	16.8089	2.39406	71.8219	0	1.31076	0	0	0	0	0	0	365.889	0	1	0	1.33294	2	1	1
DEMOCRITO_ROCHA	3.36	99.94	97.13	99.85	47.57	95.6	94.7	1.67598	13.854	4.50329	18.0131	18.084	0	0	0.13538	1.46949	6.5157	0.63524	5.55556	370.37	0	2	0	1.33294	2	1	1
MONDUBIM	3.44	99.78	97.08	98.5	26.63	93.2	94.1	1.43893	8.11067	4.16661	89.8426	18.997	0.74528	2.51188	2.09117	2.0136	1.02642	0.75007	12.2814	347.665	0	1	0	1.33294	2	1	1
AMADEU_FURTADO	3.46	99.79	91.08	100	95.79	96.8	95.6	3.30916	12.7733	0.846095	8.46095	4.832	15.122	0	0	0	0	0	14.2857	368.517	0	1	0	1.33294	2	1	1
CANINDEZINHO	3.57	99.45	98.87	94.36	14.92	88.1	90.4	0.95361	11.0406	5.04662	252.331	53.467	0	0	2.92293	1.01836	8.67653	0	13.3961	320.194	0	2	0	1.33294	2	1	1
BOM_SUCESSO	3.5	99.69	96.11	98.88	54.01	91.8	92	1.29733	16.5147	4.32609	103.346	14.381	0	0	2.00039	16.1048	11.5244	0	16.0864	248.045	0	2	0	1.33294	2	1	1
VILA_MANOEL_SATIRO	3.41	99.85	94.79	99.63	23.41	94.6	94.3	1.54633	12.5236	1.56535	54.7874	2.851	2.3058	0	4.61157	0	3.96831	0	12.5	320.194	0	2	0	1.33294	2	1	1
EDSON_QUEIROZ	3.76	99.95	89.36	98.12	21.69	95.3	95.3	3.03068	1.62521	8.91623	227.364	23.795	0.10616	0.18606	0	0.51133	0.51133	0	25	365.889	0	2	0	1.33294	2	1	1
COCO	3.18	99.97	97.3	99.86	96.15	98.8	98.4	9.27912	6.3153	0	19.3274	1.792	10.4138	0.29514	0	0.05667	0	0	5.61975	381.546	0	1	0	1.33294	2	1	1
MONTE_CASTELO	3.44	99.92	94.27	99.95	89.27	96.3	95.1	2.09717	16.8419	5.24462	127.369	8.131	0	1.97125	0	5.95451	0	0	16.6667	368.517	0	2	0	1.33294	2	1	1
VARJOTA	3.01	100	95.81	100	97.6	98.1	97.9	5.88365	16.0438	2.35156	35.2734	4.841	13.3131	0	0	0	0	0	4.54545	336.058	0	2	0	1.33294	2	1	1
PARQUE_SAO_JOSE	3.47	99.77	95.46	99.14	19.46	91.2	92.1	1.24022	17.6635	12.2757	264.4	53.826	0	0	0	2.23205	1.91447	0	0	248.045	0	2	0	1.33294	2	1	1
VILA_VELHA	3.56	99.75	77.36	99.16	79.24	92.7	93.2	1.45773	8.92454	5.4636	27.318	50.757	0	0	0.66701	0	0	1.77322	8.04094	201.502	0	2	0	1.33294	2	1	1
CAJAZEIRAS	3.28	99.93	98.48	97.17	47.6	93.7	94.8	2.12258	4.33217	4.10341	13.678	8.973	4.18184	0	0.58909	2.66306	5.60442	0	34.0909	321.98	0	1	0	1.33294	2	1	1
BELA_VISTA	3.4	99.84	95.14	99.78	84.5	94.5	94.5	1.87845	17.3556	4.72785	112.287	9.183	0.49028	0.17898	0	0	7.39161	8.07441	14.2857	370.37	0	2	0	1.33294	2	1	1
JOAO_XXIII	3.51	99.83	94.91	99.64	45.9	93.5	93.4	1.35219	15.8354	6.45821	242.183	15.857	0	0	2.03388	0.87022	14.7082	0	12.5	248.045	0	2	0	1.33294	2	1	1
MESSEJANA	3.41	99.82	96.59	99.81	24.25	94.5	94.5	1.94071	6.93054	11.1628	496.39	5.959	0	0	0	1.42734	1.28851	1.537	15	321.98	0	2	0	1.33294	2	1	1
VILA_ELLERY	3.43	99.91	89.53	100	97.56	96.1	95.2	2.08847	17.2099	6.29644	251.857	0.596	0	3.53992	0	0	0	0	0	368.517	0	2	0	1.33294	2	1	1
BOM_JARDIM	3.6	99.46	97.83	99.47	41.04	89.4	90.7	1.05033	15.7374	15.734	167.829	21.808	0	0	4.55488	2.50786	9.66577	0	19.7692	248.045	0	2	0	1.33294	2	1	1
CONJUNTO_CEARA_II	3.51	99.93	99.3	99.91	96.94	97.1	96.7	1.82119	13.0478	0.836505	16.7301	0.471	0	0	0	0	4.92579	0	8.33333	248.045	0	3	0	1.33294	2	1	1
SIQUEIRA	3.63	99.5	97.3	90.99	23.87	87.9	89.1	0.96029	5.4854	4.41657	50.0545	40.868	0	0	1.14448	0	1.4385	0	17.6471	320.194	0	1	0	1.33294	2	1	1
JOQUEI_CLUBE	3.4	99.84	82.19	100	61.18	95.2	95.2	2.12739	11.4726	1.53665	71.7103	1.402	4.14714	0	0	1.61274	4.97302	10.5641	16.6667	370.37	0	2	0	1.33294	2	1	1
ANCURI	3.42	99.62	98.04	94.56	14.34	86.7	88.6	1.17994	3.13157	3.48129	412.068	7.667	0	0	5.68301	0	1.03441	0	12.5	303.099	0	2	0	1.33294	2	1	1
PASSARE	3.38	99.77	97.81	97.95	46.62	92.4	92.9	1.74035	7.17808	4.27625	81.6374	20.505	1.27903	1.96931	1.8763	1.2008	7.22412	3.46891	21.6844	321.98	0	2	0	1.33294	2	1	1
VILA_UNIAO	3.39	99.8	92.82	99.98	94.17	95.9	95.2	2.69712	10.6972	5.15099	83.7036	6.297	5.24078	0	0	0	4.78157	4.79184	12.549	370.37	0	3	0	1.33294	2	1	1
DENDE	3.26	99.81	97.66	99.48	13.39	93.3	94.1	1.91575	2.90554	0	0	2.331	0	0	0	0	0	0	0	370.37	0	1	0	1.33294	2	1	1
SALINAS	3.51	99.76	94.2	97.47	32.9	94.3	95	5.18962	1.69167	0	115.181	2.402	0	0	0	0	0	0.36522	0	374.088	0	1	0	1.33294	2	1	1
GENIBAU	3.55	99.43	97.51	97.62	62.88	87.5	89.6	0.96445	18.779	4.17311	100.646	74.272	0	0	11.0508	9.28491	1.47808	3.25318	19.0476	248.045	0	2	0	1.33294	2	1	1
ALDEOTA	3.08	99.96	93.7	99.91	97.89	98.5	98	8.16436	11.0242	0.934951	51.4223	2.036	7.5726	5.35786	0	0	0	0	6.20192	336.058	0	2	0	1.33294	2	1	1
JARDIM_GUANABARA	3.48	99.79	55.84	100	86.24	94.8	94.3	1.52845	20.3484	4.64592	179.2	0.982	0	0	0	6.46299	11.9395	1.13904	12.5	201.502	0	2	0	1.33294	2	1	1
MANUEL_DIAS_BRANCO	3.27	95.02	87.1	87.33	40.5	89.2	92.3	3.37165	0.327824	0	0	7.205	1.31863	0	0	0	0	0	3.33333	365.889	0	1	0	1.33294	2	1	1
BOM_FUTURO	3.25	99.85	99.54	99.95	98.83	97.3	97.1	2.30906	16.8639	0	46.375	0.401	19.6241	0	0	0	0	0	14.2857	370.37	0	1	0	1.33294	2	1	1
JANGURUSSU	3.54	99.66	98.11	97.35	59.51	93	93.8	1.24054	5.64363	13.9268	109.845	28.768	0	0	0	0.78224	4.57044	1.02958	29.5455	321.98	0	2	0	1.33294	2	1	1
CONJUNTO_PALMEIRAS	4.02	99.7	97.36	98.1	83.07	89.7	91	0.80339	9.5583	3.51703	124.449	56.324	0	0	0	3.64758	0	0	37.5	321.98	0	2	0	1.33294	2	1	1
MOURA_BRASIL	3.57	99.52	95.33	90.86	91.05	91.8	88.2	1.32113	8.90398	13.151	157.812	36.536	0	0	0	12.3567	0.14333	15.1274	12.5	368.517	0	2	0	1.33294	2	1	1
ALTO_DA_BALANCA	3.39	99.5	97	99.95	90.06	92.7	92.8	1.46983	14.122	3.09071	30.9071	37.184	0	0	0	0	1.46578	0.31524	0	374.088	0	2	0	1.33294	2	1	1
PARQUE_PRESIDENTE_VARGAS	3.68	98.41	96.76	90.6	2.41	87.9	90.1	0.86712	4.41599	9.63656	165.198	40.768	0	0	0	0	2.22818	0	100	320.194	0	1	0	1.33294	2	1	1
COACU	3.53	99.75	94.6	99.56	23.31	91.9	93.1	1.65825	4.3485	0	289.256	4.104	0	0	0	0	0	0	0	343.464	0	2	0	1.33294	2	1	1
VILA_PERI	3.39	99.8	94.49	99.95	13.05	95.3	95.1	1.56318	13.9601	1.91847	110.312	1.916	0.03361	0	0	8.28134	7.91791	0	3.7037	370.37	0	2	0	1.33294	2	1	1
JOSE_DE_ALENCAR	3.5	99.89	90.69	99.17	7.27	93.2	93.3	3.84363	5.15974	8.66229	12.3747	9.632	0	0	2.25308	0	0	0	25	343.464	0	2	0	1.33294	2	1	1
JACARECANGA	3.35	99.35	82.77	98.73	86.11	93.9	93.6	2.179	11.4059	2.78843	62.7396	16.887	0	3.00958	5.61128	7.47057	0	3.77719	6.25	368.517	0	1	0	1.33294	2	1	1
FARIAS_BRITO	3.33	99.75	89.35	99.67	86.63	96.1	95.7	2.64575	13.2549	2.46245	49.249	14.807	2.20829	1.86035	0	0	5.18545	0	0	368.517	0	1	0	1.33294	2	1	1
CAMBEBA	3.54	100	96.15	99.95	21.68	95.4	96	4.96805	2.83267	1.29853	363.589	2.52	0	0	0	3.23979	0	0	10	321.98	0	3	0	1.33294	2	1	1
BARROSO	3.59	99.51	96.15	95.7	48.72	89.3	90.3	1.15496	8.78463	6.63482	139.331	39.12	0.00941	0	1.47722	2.98454	6.34586	0.73843	23.0263	321.98	0	1	0	1.33294	2	1	1
CURIO	3.64	99.71	95.24	96.48	2.76	90.1	89.6	1.53185	11.9309	5.18672	661.307	91.757	0	0	0	0	0	0	0	343.464	0	2	1	1.33294	2	1	1
FLORESTA	3.49	99.61	82.79	99.81	85.78	91.9	91.7	1.11254	17.0152	1.02796	0	55.478	0	0	0	0	0	14.4954	11.7647	368.517	0	2	0	1.33294	2	1	1
COUTO_FERNANDES	3.38	99.36	88.81	99.94	68.42	92	91.8	1.80291	15.8501	3.76506	56.4759	44.781	14.4251	0	3.01757	4.58737	5.47626	0	4.54545	370.37	0	1	0	1.33294	2	1	1
GRANJA_LISBOA	3.6	99.42	98.69	96.98	24.92	89.5	89.9	1.01602	10.9656	2.66362	24.7336	10.572	0	0	6.96216	0	4.39976	0	16.5132	248.045	0	2	0	1.33294	2	1	1
AEROLANDIA	3.45	99.7	99	100	79.33	94.7	93	1.44672	10.4665	12.2026	165.606	27.509	0	0	0	0	14.6451	0	11.1111	374.088	0	2	0	1.33294	2	1	1
PARQUE_SANTA_MARIA	3.42	99.62	98.04	94.56	14.34	86.7	88.6	1.17994	5.34472	3.48129	19.1571	35.222	0	1.88079	0	0	2.10093	0	75	321.98	0	2	0	1.33294	2	1	1
PICI	3.58	99.52	96.94	99.78	81.22	91.8	91.8	1.27789	11.2806	4.89317	67.5723	27.684	2.00059	0	0	0.14446	1.85053	5.94647	10.6353	368.517	0	2	0	1.33294	2	1	1
PAN_AMERICANO	3.41	99.81	93.29	100	82.64	94.8	94.3	1.67005	16.2957	8.98573	101.09	1.876	3.19361	12.9172	23.2743	34.9317	0	9.90755	21.6912	370.37	0	2	0	1.33294	2	1	1
OLAVO_OLIVEIRA	3.59	99.54	83.14	98.25	79.78	91.5	91.9	1.28745	16.8414	6.12538	58.9523	9.609	0	0	0.11489	0	4.17204	18.8226	14.2857	201.502	0	2	0	1.33294	2	1	1
PAUPINA	3.46	99.43	94.35	98.84	15.52	91.1	91.8	1.42728	2.72066	3.37587	519.884	3.392	0.87752	0.62152	1.29639	1.29639	2.26783	0	37.5	303.099	0	2	0	1.33294	2	1	1
PRESIDENTE_KENNEDY	3.43	99.61	92.14	99.79	93.33	95.1	95	2.35615	13.6391	4.30422	223.82	23	4.14297	1.3406	0	0	7.73511	1.23787	12.5	368.517	0	2	0	1.33294	2	1	1
PARQUE_DOIS_IRMAOS	3.64	99.81	96.14	98.68	30.85	93.4	94.3	1.71025	6.23689	1.81772	29.0835	17.642	0	0.30834	0	0	0	0	0	347.665	0	1	0	1.33294	2	1	1
PREFEITO_JOSE_WALTER	3.42	99.75	97.85	96.17	76.31	95.4	95.4	1.836	3.17123	11.2559	142.18	1.26	0.75928	0.28615	0	0.66291	0.21064	1.4284	9.40171	347.665	0	2	0	1.33294	2	1	1
AEROPORTO	3.61	99.75	96.81	99.96	44.67	88.9	88.6	1.20122	1.42069	0	22.9779	5.872	0	0	0	0	2.28806	0.37982	10	374.088	0	2	0	1.33294	2	1	1
DIAS_MACEDO	3.46	99.68	96.35	98.82	32.95	92.1	91.2	1.33965	7.46045	0.817528	269.784	30.347	0	0	1.48751	0	0	0.29654	0	352.452	0	1	0	1.06225	2	1	1
QUINTINO_CUNHA	3.59	99.54	83.14	98.25	79.78	91.5	91.9	1.28745	16.6625	6.12538	332.676	59.697	0	3.31517	0	7.22064	0	1.10761	22.5	206.831	0	2	0	1.06225	2	1	1
PASSARE	3.38	99.77	97.81	97.95	46.62	92.4	92.9	1.74035	7.17808	4.27625	159.387	20.505	3.9858	1.97649	3.15799	4.15476	9.6159	3.78625	29.9812	338.481	0	2	0	1.06225	2	1	1
CAMBEBA	3.54	100	96.15	99.95	21.68	95.4	96	4.96805	2.83267	1.29853	454.486	2.52	0	0	0	5.83572	0	0	20	338.481	0	3	0	1.06225	2	1	1
PRAIA_DO_FUTURO_I	3.42	99.64	82.18	97.77	35.43	87	88	2.2842	4.11545	14.9343	1045.4	26.452	0	0	0	0	0	0	0	299.246	0	1	1	1.06225	2	1	1
ALDEOTA	3.08	99.96	93.7	99.91	97.89	98.5	98	8.16436	11.0242	0.934951	208.027	2.036	20.4624	6.42978	0	0	1.81851	1.81851	25.4006	330.381	0	2	0	1.06225	2	1	1
COCO	3.18	99.97	97.3	99.86	96.15	98.8	98.4	9.27912	6.3153	0	62.8141	1.792	14.2253	0.98263	0	0.05667	0	1.61514	10.9091	299.246	0	1	0	1.06225	2	1	1
PICI	3.58	99.52	96.94	99.78	81.22	91.8	91.8	1.27789	11.2806	4.89317	165.436	27.684	4.4834	0.02523	1.85497	3.7055	1.02818	4.55858	15.7623	350.84	0	2	0	1.06225	2	1	1
COUTO_FERNANDES	3.38	99.36	88.81	99.94	68.42	92	91.8	1.80291	15.8501	3.76506	301.205	44.781	37.3996	0	0	12.0864	11.3273	0	22.6923	361.047	0	1	0	1.06225	2	1	1
AEROLANDIA	3.45	99.7	99	100	79.33	94.7	93	1.44672	10.4665	12.2026	1255.12	27.509	0	0	0	0	14.6064	0	22.2222	352.452	0	2	0	1.06225	2	1	1
MUCURIPE	3.09	99.73	91.05	99.1	89.09	97.2	96.9	7.56863	15.8758	3.60127	151.253	26.639	9.98409	0	7.68723	0	23.3376	3.26937	15.5263	330.381	0	1	0	1.06225	2	1	1
COACU	3.53	99.75	94.6	99.56	23.31	91.9	93.1	1.65825	4.3485	0	82.6446	4.104	0	0	0	0	0	3.14356	50	308.252	0	2	0	1.06225	2	1	1
DIONISIO_TORRES	3.23	99.94	97.58	99.98	97.46	99	98.5	7.98684	9.16069	1.89994	221.659	1.348	19.5617	3.18895	0	0	0	0	19.5076	330.381	0	2	0	1.06225	2	1	1
PARQUE_IRACEMA	3.07	99.63	89.8	99.2	15.8	97.1	96.9	4.28092	5.37334	2.35488	11.7744	2.73	0	0	0	2.33649	3.12145	0	25	338.481	0	2	0	1.06225	2	1	1
AEROPORTO	3.61	99.75	96.81	99.96	44.67	88.9	88.6	1.20122	1.42069	0	57.4449	5.872	0.36394	0	0.76039	0	2.41	0.16866	13.6364	352.452	0	2	0	1.06225	2	1	1
CARLITO_PAMPLONA	3.49	99.7	91.87	99.96	92.37	92.5	91.4	1.49107	21.5781	3.74596	54.4866	46.804	0	0.05776	3.61659	1.24715	0	10.3461	20.5556	350.84	0	2	0	1.06225	2	1	1
PARQUE_MANIBURA	3.69	99.9	91.47	100	4.85	97.2	96.9	5.20252	6.03037	0	223.567	1.32	0	0	0	0	0	4.09239	41.6667	352.452	0	1	0	1.06225	2	1	1
PARREAO	3.43	99.97	98.78	99.47	98.6	98	96.8	3.61395	10.8884	0	8.94294	1.588	0	0	0	0.8419	6.87191	15.5755	17.1569	361.047	0	2	0	1.06225	2	1	1
CIDADE_2000	3.15	100	99.01	100	99.89	98.4	97.8	2.88985	16.8089	2.39406	383.05	0	0.24397	1.07966	0	0	0	0	0	326.827	0	1	0	1.06225	2	1	1
GENIBAU	3.55	99.43	97.51	97.62	62.88	87.5	89.6	0.96445	18.779	4.17311	358.397	74.272	0	0	9.50825	3.25318	4.46919	3.25318	21.7391	278.506	0	2	0	1.06225	2	1	1
SAO_GERARDO_ALAGADICO	3.27	99.98	91.82	99.93	96.38	98.5	98.2	3.96987	10.0541	0	163.834	1.754	2.02331	0	0	1.44212	0	9.65511	11.5385	350.84	0	2	0	1.06225	2	1	1
ALTO_DA_BALANCA	3.39	99.5	97	99.95	90.06	92.7	92.8	1.46983	14.122	3.09071	69.541	37.184	0	0	0	8.95726	1.43086	0	20	352.452	0	2	0	1.06225	2	1	1
MONTESE	3.26	99.87	91.56	99.19	83.09	95.8	94.8	2.37034	13.727	4.57526	411.774	5.189	4.75481	0	0.41441	0.51924	10.1207	7.63149	8.09524	361.047	0	2	0	1.06225	2	1	1
PAUPINA	3.46	99.43	94.35	98.84	15.52	91.1	91.8	1.42728	2.72066	3.37587	816.96	3.392	0.87752	0.62152	1.29639	0.05632	0.97146	0	16.6667	324.712	0	2	0	1.06225	2	1	1
PRAIA_DE_IRACEMA	2.87	100	97.8	99.82	97.98	98	96.6	4.92934	6.16865	3.16356	379.627	0.736	23.7777	0	0.54271	0	0	0	41.6667	330.381	0	2	0	1.06225	2	1	1
PARANGABA	3.34	99.84	87.02	98.79	39.64	95.7	95.5	2.3211	7.77178	2.23964	227.164	2.461	10.7757	6.1154	2.75917	3.16543	23.3739	11.3256	33.0317	361.047	0	2	0	1.06225	2	1	1
GRANJA_PORTUGAL	3.67	99.02	97.79	97.48	44.35	88.1	88.7	1.01405	15.8284	7.49138	369.575	31.215	0	2.78935	11.061	5.57875	6.28408	0	40	278.506	0	2	0	1.06225	2	1	1
JOQUEI_CLUBE	3.4	99.84	82.19	100	61.18	95.2	95.2	2.12739	11.4726	1.53665	174.154	1.402	8.36897	0	0	4.56208	4.89474	9.03847	24.4167	361.047	0	2	0	1.06225	2	1	1
GUAJIRU	3.59	99.73	98.71	98.98	13.96	93.2	93.9	1.87528	6.23311	4.455	222.75	11.139	0	0	0	0	0	0	0	308.252	0	3	1	1.06225	2	1	1
FATIMA	3.19	99.96	97.45	99.99	97.97	99	98.3	5.13128	8.2473	0.849582	148.677	0.876	12.3752	0	1.72044	1.70874	7.29109	9.30424	14.2603	352.452	0	2	0	1.06225	2	1	1
HENRIQUE_JORGE	3.45	99.78	96.11	100	26.28	94.8	95	1.64109	14.0285	9.16994	432.821	6.888	2.7156	0	7.47987	3.63136	7.3924	2.94751	14.5503	278.506	0	2	0	1.06225	2	1	1
CIDADE_DOS_FUNCIONARIOS	3.41	99.87	88.93	99.96	8.22	97.4	97.2	4.6921	6.57036	3.25415	374.227	9.219	0	0	0	0.2524	3.27164	0	7.14286	352.452	0	1	0	1.06225	2	1	1
SAO_BENTO	3.36	99.26	94.29	96.47	37.04	90.5	92.1	1.1995	5.44238	0	0	7.986	1.02709	0	0	3.04063	0	0	50	300.75	0	1	0	1.06225	2	1	1
PARQUELANDIA	3.22	99.91	94.29	99.98	94.38	97.9	97.8	3.4798	11.6236	3.4303	349.89	0	6.6253	0	0	0.3179	0	5.6298	9.09091	350.84	0	2	0	1.06225	2	1	1
LOURDES	3.51	99.9	85.63	100	85.31	96.2	96.3	9.74515	2.5058	0	58.7544	2.866	0	0	0	0	0	0	0	299.246	0	1	0	1.06225	2	1	1
CANINDEZINHO	3.57	99.45	98.87	94.36	14.92	88.1	90.4	0.95361	11.0406	5.04662	410.939	53.467	0	0	10.9557	1.79809	8.71837	0	45.5665	342.689	0	2	0	1.06225	2	1	1
JACARECANGA	3.35	99.35	82.77	98.73	86.11	93.9	93.6	2.179	11.4059	2.78843	257.93	16.887	0	14.1697	1.69804	9.03058	0	0	7.96371	350.84	0	1	0	1.06225	2	1	1
PAPICU	3.31	99.69	94.94	99.32	85.93	94.5	93.5	4.22334	8.87406	3.23398	565.946	16.748	3.37562	0	0	10.038	0	4.21955	7.20363	299.246	0	1	0	1.06225	2	1	1
ITAOCA	3.34	99.81	95.37	99.73	27.02	94.8	94.6	1.77313	16.9937	0.793588	119.038	2.615	7.55835	0.89682	0	0	11.6348	0.39446	6.25	361.047	0	2	0	1.06225	2	1	1
OLAVO_OLIVEIRA	3.59	99.54	83.14	98.25	79.78	91.5	91.9	1.28745	16.8414	6.12538	117.905	9.609	0	0	0.11489	0	0	40.6244	64.2857	206.831	0	2	0	1.06225	2	1	1
PRAIA_DO_FUTURO_II	3.46	99.19	95.26	94.22	37.01	88.5	88.8	1.34302	3.73285	0	49.6853	39.904	0	0	0	0	0	0	0	326.827	0	1	0	1.06225	2	1	1
PEDRAS	3.63	99.19	86.76	79.46	0.54	86.8	87.5	1.29905	0.316219	36.9004	738.007	0	0	0	0	0	2.0124	0	33.3333	324.712	0	2	0	1.06225	2	1	1
CONJUNTO_CEARA_I	3.51	99.98	97.95	99.98	99.69	97.2	97	1.85384	12.3262	2.57573	412.116	4.124	0	0	0	0	2.44511	0	8.33333	278.506	0	2	0	1.06225	2	1	1
DEMOCRITO_ROCHA	3.36	99.94	97.13	99.85	47.57	95.6	94.7	1.67598	13.854	4.50329	171.125	18.084	0	0	3.767	0	0	0.63524	0	361.047	0	2	0	1.06225	2	1	1
JOSE_DE_ALENCAR	3.5	99.89	90.69	99.17	7.27	93.2	93.3	3.84363	5.15974	8.66229	92.8103	9.632	0	0	2.25308	0	0	0	25	308.252	0	2	0	1.06225	2	1	1
SALINAS	3.51	99.76	94.2	97.47	32.9	94.3	95	5.18962	1.69167	0	69.1085	2.402	0.55298	0	0	0	0	0	0	352.452	0	1	0	1.06225	2	1	1
LUCIANO_CAVALCANTE	3.46	99.82	92.49	99.24	29.45	95.5	95.7	4.56298	4.08574	3.82214	866.352	2.423	5.39235	1.16846	0	0	1.70254	0	7.06122	352.452	0	2	0	1.06225	2	1	1
LAGOA_REDONDA	3.5	99.6	90.24	98.35	26.03	90.3	91.9	1.59963	2.38991	4.60552	425.125	6.055	0	0	0	0.55695	0.59753	0.7507	55	308.252	0	2	0	1.06225	2	1	1
MONTE_CASTELO	3.44	99.92	94.27	99.95	89.27	96.3	95.1	2.09717	16.8419	5.24462	194.8	8.131	5.03765	1.97125	0	5.95451	0	2.72608	25	350.84	0	2	0	1.06225	2	1	1
JARDIM_DAS_OLIVEIRAS	3.57	99.72	96.75	99.26	64.68	89.2	89.4	1.43163	12.5619	5.0226	485.518	54.463	0	0	0	2.96845	2.96845	0	20.5357	352.452	0	2	0	1.06225	2	1	1
SABIAGUABA	3.6	97.42	66.84	78.18	5.67	86.4	89.5	1.66605	0.14821	14.0318	140.318	0.807	0	0	0	0	0	0.97848	50	317.223	0	1	0	1.06225	2	1	1
JARDIM_IRACEMA	3.52	99.74	80.87	99.95	83.64	94.4	94.1	1.35618	21.2665	8.54153	183.643	15.433	0	0	0	0	1.70168	1.29515	0	206.831	0	2	0	1.06225	2	1	1
JOAQUIM_TAVORA	3.15	99.88	91.48	99.8	97.98	97.8	97	4.12606	12.0503	2.95571	371.575	2.682	4.8452	0.98827	1.09212	1.10917	9.57617	5.47028	14.5798	330.381	0	2	0	1.06225	2	1	1
MONDUBIM	3.44	99.78	97.08	98.5	26.63	93.2	94.1	1.43893	8.11067	4.16661	274.736	18.997	0	2.48723	1.51722	2.05121	2.71258	1.41329	18.4887	338.973	0	1	0	1.06225	2	1	1
CONJUNTO_ESPERANCA	3.45	99.94	97.83	98.46	61.33	94.2	94.1	1.53155	14.9819	6.03573	325.93	9.439	0	0	9.36029	0	7.13996	0	16.6667	342.689	0	2	0	1.06225	2	1	1
SIQUEIRA	3.63	99.5	97.3	90.99	23.87	87.9	89.1	0.96029	5.4854	4.41657	117.775	40.868	0.69417	0	2.76704	0	2.53907	2.2796	21.0526	342.689	0	1	0	1.06225	2	1	1
CONJUNTO_CEARA_II	3.51	99.93	99.3	99.91	96.94	97.1	96.7	1.82119	13.0478	0.836505	46.0078	0.471	0	0	0	0	2.15513	0	0	278.506	0	3	0	1.06225	2	1	1
JARDIM_GUANABARA	3.48	99.79	55.84	100	86.24	94.8	94.3	1.52845	20.3484	4.64592	404.858	0.982	0	0	0	0	6.96201	3.51531	4.16667	206.831	0	2	0	1.06225	2	1	1
SAO_JOAO_DO_TAUAPE	3.32	99.81	95.61	99.18	80.69	95.1	94.6	2.61355	11.1739	3.94647	792.882	10.352	2.82917	0.23789	0	2.82917	5.02911	2.82917	5	352.452	0	2	0	1.06225	2	1	1
VARJOTA	3.01	100	95.81	100	97.6	98.1	97.9	5.88365	16.0438	2.35156	82.3045	4.841	10.2443	0.26485	0.631	0	0	0	5	330.381	0	2	0	1.06225	2	1	1
GUARARAPES	3.41	100	88.68	99.74	20.31	98.1	98.3	10.5047	3.93422	0	18.8041	3.705	14.949	0	0	0	0.38166	0	9.29825	352.452	0	1	0	1.06225	2	1	1
BOM_FUTURO	3.25	99.85	99.54	99.95	98.83	97.3	97.1	2.30906	16.8639	0	30.9167	0.401	11.7011	0	16.3336	0	5.83532	0	22.619	361.047	0	1	0	1.06225	2	1	1
RODOLFO_TEOFILO	3.36	99.82	93.02	99.93	92.56	96.5	95.7	2.43592	11.0987	2.59014	378.16	4.16	16.7383	0	0	4.0575	19.1465	0	20.5882	350.84	0	2	0	1.06225	2	1	1
PARQUE_DOIS_IRMAOS	3.64	99.81	96.14	98.68	30.85	93.4	94.3	1.71025	6.23689	1.81772	72.7088	17.642	0	0.84607	0	0	0	0	0	338.973	0	1	0	1.06225	2	1	1
AMADEU_FURTADO	3.46	99.79	91.08	100	95.79	96.8	95.6	3.30916	12.7733	0.846095	33.8438	4.832	7.8579	0	0	0	0.63699	0	7.14286	350.84	0	1	0	1.06225	2	1	1
PARQUE_SANTA_ROSA	3.43	99.79	93.91	99.97	4.97	91.6	92.6	1.2602	12.9409	11.6126	634.822	4.051	0	7.07021	0	11.5169	6.80722	0	42.8571	342.689	0	2	0	1.06225	2	1	1
DENDE	3.26	99.81	97.66	99.48	13.39	93.3	94.1	1.91575	2.90554	0	0	2.331	0	0	0	0.90269	1.46287	0	0	361.047	0	1	0	1.06225	2	1	1
CONJUNTO_PALMEIRAS	4.02	99.7	97.36	98.1	83.07	89.7	91	0.80339	9.5583	3.51703	365.23	56.324	0	0	0	0	0	0	0	338.481	0	2	0	1.06225	2	1	1
PREFEITO_JOSE_WALTER	3.42	99.75	97.85	96.17	76.31	95.4	95.4	1.836	3.17123	11.2559	278.436	1.26	0.75928	0.72146	0.66291	1.28418	1.4127	0.76549	18.7322	338.973	0	2	0	1.06225	2	1	1
FARIAS_BRITO	3.33	99.75	89.35	99.67	86.63	96.1	95.7	2.64575	13.2549	2.46245	131.331	14.807	0.12719	1.86035	0	0	5.18545	0	0	350.84	0	1	0	1.06225	2	1	1
MEIRELES	2.91	99.99	97	99.98	99.01	99.1	98.5	9.73297	14.4706	0.803213	101.74	1.861	37.7844	0	0	0	0	0	24.3132	330.381	0	2	0	1.06225	2	1	1
PIRAMBU	3.66	97.86	84.29	97.15	76.13	87.9	87.6	1.05434	32.5029	10.5838	33.4225	87.228	0	0	0	0	0	0.06301	0	350.84	0	2	1	1.06225	2	1	1
VILA_MANOEL_SATIRO	3.41	99.85	94.79	99.63	23.41	94.6	94.3	1.54633	12.5236	1.56535	240.021	2.851	0	0	4.61157	0	6.60205	0	12.8623	342.689	0	2	0	1.06225	2	1	1
SERRINHA	3.47	99.73	93.8	99.98	16.33	92.3	91.5	1.53528	9.7558	5.16245	368.254	18.259	3.19004	1.00543	5.69645	3.11262	3.19246	7.09334	19.4615	361.047	0	2	0	1.06225	2	1	1
JARDIM_CEARENSE	3.46	99.66	96.01	99.28	27.69	94.6	94.8	2.15283	11.8549	1.96002	29.4002	8.116	0	0	0	0	0	4.03189	0	361.047	0	2	0	1.06225	2	1	1
MANUEL_DIAS_BRANCO	3.27	95.02	87.1	87.33	40.5	89.2	92.3	3.37165	0.327824	0	0	7.205	0	1.22543	0	0	0	0	2.77778	326.827	0	1	0	1.06225	2	1	1
JANGURUSSU	3.54	99.66	98.11	97.35	59.51	93	93.8	1.24054	5.64363	13.9268	268.728	28.768	0.78125	0	0.78125	1.24036	2.38447	1.63477	36.5476	338.481	0	2	0	1.06225	2	1	1
BOM_SUCESSO	3.5	99.69	96.11	98.88	54.01	91.8	92	1.29733	16.5147	4.32609	326.86	14.381	0	0	0.80954	8.6068	16.565	0	16.4328	278.506	0	2	0	1.06225	2	1	1
PLANALTO_AYRTON_SENNA	3.56	99.74	95.54	99.72	9.32	88.9	90	1.05927	9.92392	0.753031	261.051	42.011	0.96885	0	2.54765	3.51573	2.72384	0.19355	11.6923	338.973	0	2	0	1.06225	2	1	1
PADRE_ANDRADE	3.41	99.68	86.77	99.55	86.99	93	93.3	1.85532	10.7059	9.18484	818.982	5.884	5.78293	1.592	5.78293	0	6.71012	4.74093	22.7273	350.84	0	2	0	1.06225	2	1	1
PARQUE_SAO_JOSE	3.47	99.77	95.46	99.14	19.46	91.2	92.1	1.24022	17.6635	12.2757	585.458	53.826	0	0	15.4832	3.07804	10.2844	2.44238	21.4286	278.506	0	2	0	1.06225	2	1	1
CAJAZEIRAS	3.28	99.93	98.48	97.17	47.6	93.7	94.8	2.12258	4.33217	4.10341	150.458	8.973	2.09092	0	2.68001	4.71238	5.70773	0	45.4545	338.481	0	1	0	1.06225	2	1	1
BENFICA	2.98	99.8	96.77	99.93	96.13	98.3	97.6	3.01879	9.02911	2.29305	236.949	0.696	9.74097	0	0	0	2.73399	5.15858	9.30736	350.84	0	2	0	1.06225	2	1	1
BARROSO	3.59	99.51	96.15	95.7	48.72	89.3	90.3	1.15496	8.78463	6.63482	487.659	39.12	0.00941	0	3.53387	5.59551	5.84418	0.76099	27.193	338.481	0	1	0	1.06225	2	1	1
PARQUE_SANTA_MARIA	3.42	99.62	98.04	94.56	14.34	86.7	88.6	1.17994	5.34472	3.48129	134.1	35.222	0	1.88079	0	0	2.10093	0	50	338.481	0	2	0	1.06225	2	1	1
ANTONIO_BEZERRA	3.45	99.65	89.02	99.68	77.47	94.7	95.1	1.66915	11.9261	7.27886	831.322	9.971	0	2.29285	9.63597	4.08943	8.26694	13.4789	22.973	206.831	0	2	0	1.06225	2	1	1
SAPIRANGA_COITE	3.73	99.68	93.24	95.8	10.27	92.6	92.7	2.78344	6.82291	1.2316	132.397	39.548	0	0	0	1.58331	0	0.39854	25	326.827	0	2	0	1.06225	2	1	1
MOURA_BRASIL	3.57	99.52	95.33	90.86	91.05	91.8	88.2	1.32113	8.90398	13.151	26.3019	36.536	0	0	0	0	0.14333	9.94147	6.25	350.84	0	2	0	1.06225	2	1	1
MESSEJANA	3.41	99.82	96.59	99.81	24.25	94.5	94.5	1.94071	6.93054	11.1628	1204.16	5.959	0	1.16167	1.16168	2.75493	2.78054	1.78605	37.5	338.481	0	2	0	1.06225	2	1	1
EDSON_QUEIROZ	3.76	99.95	89.36	98.12	21.69	95.3	95.3	3.03068	1.62521	8.91623	713.299	23.795	0	0.18606	0	0	0	0.51133	12.5	326.827	0	2	0	1.06225	2	1	1
JOAO_XXIII	3.51	99.83	94.91	99.64	45.9	93.5	93.4	1.35219	15.8354	6.45821	629.675	15.857	0	0	4.59094	0	22.7394	0	21.875	278.506	0	2	0	1.06225	2	1	1
ANCURI	3.42	99.62	98.04	94.56	14.34	86.7	88.6	1.17994	3.13157	3.48129	367.918	7.667	0	0	10.1299	0	4.66736	0	33.0357	324.712	0	2	0	1.06225	2	1	1
VILA_ELLERY	3.43	99.91	89.53	100	97.56	96.1	95.2	2.08847	17.2099	6.29644	541.494	0.596	0	0	0	0	0	3.71351	0	350.84	0	2	0	1.06225	2	1	1
PRESIDENTE_KENNEDY	3.43	99.61	92.14	99.79	93.33	95.1	95	2.35615	13.6391	4.30422	129.127	23	0	0	0	2.67551	9.54788	7.07538	23.0769	350.84	0	2	0	1.06225	2	1	1
PARQUE_ARAXA	3.33	99.85	95.32	100	88.29	96.6	95.8	2.98386	14.2389	1.47449	176.939	0.262	0	0	0	0	0	0	0	350.84	0	2	0	1.06225	2	1	1
FLORESTA	3.49	99.61	82.79	99.81	85.78	91.9	91.7	1.11254	17.0152	1.02796	13.7061	55.478	4.11459	0	0	0	0	8.51189	11.7647	350.84	0	2	0	1.06225	2	1	1
JARDIM_AMERICA	3.38	99.92	98.73	99.92	92.66	96.4	96	2.12815	16.0544	4.03682	322.945	34.038	9.14734	0	0	0	14.2121	1.04394	10.1316	361.047	0	2	0	1.06225	2	1	1
CAIS_DO_PORTO	3.54	99.45	96.09	99.49	73.41	88.6	87.8	1.15804	8.8205	5.30856	115.019	49.437	0	0.04429	2.75381	2.75381	5.50762	0.41233	13.1579	299.246	0	1	0	1.06225	2	1	1
BOA_VISTA	3.28	99.21	97.85	99.42	6.29	93.2	93.2	1.52986	4.04769	8.8932	517.423	10.619	0.57975	0	2.30946	8.98253	6.14921	2.15035	32.1429	352.452	0	1	0	1.06225	2	1	1
MARAPONGA	3.31	99.77	96.67	99.38	12.96	95.7	95.5	2.63081	5.99114	15.6006	721.529	5.097	4.12253	0.25989	0	0	4.74594	3.79242	25	361.047	0	2	0	1.06225	2	1	1
PARQUE_PRESIDENTE_VARGAS	3.68	98.41	96.76	90.6	2.41	87.9	90.1	0.86712	4.41599	9.63656	412.996	40.768	0	0	1.85765	0	0.15964	0	0	342.689	0	1	0	1.06225	2	1	1
VILA_UNIAO	3.39	99.8	92.82	99.98	94.17	95.9	95.2	2.69712	10.6972	5.15099	637.435	6.297	3.3251	0	0	3.58201	9.54903	9.65262	20.1389	361.047	0	3	0	1.06225	2	1	1
CRISTO_REDENTOR	3.68	99.63	89.6	99.38	86.47	90.3	89.8	1.18037	22.9562	9.6357	159.36	69.805	0	9.34843	6.00405	1.66981	0	0.00111	18.75	350.84	0	1	0	1.06225	2	1	1
GRANJA_LISBOA	3.6	99.42	98.69	96.98	24.92	89.5	89.9	1.01602	10.9656	2.66362	66.5906	10.572	0.57563	0	7.14536	0	4.07184	0	17.6923	278.506	0	2	0	1.06225	2	1	1
ITAPERI	3.2	99.77	92.06	99.9	19.01	95.8	95.8	2.21288	8.99524	3.51062	250.132	6.936	5.48809	6.48547	0	1.91214	2.42084	3.68419	22.4138	361.047	0	2	0	1.06225	2	1	1
BELA_VISTA	3.4	99.84	95.14	99.78	84.5	94.5	94.5	1.87845	17.3556	4.72785	378.228	9.183	8.14395	0.17898	0	0.01733	12.5995	4.5361	15.1099	361.047	0	2	0	1.06225	2	1	1
CURIO	3.64	99.71	95.24	96.48	2.76	90.1	89.6	1.53185	11.9309	5.18672	881.743	91.757	0	0	0	0	0	0	0	308.252	0	2	1	1.06225	2	1	1
AUTRAN_NUNES	3.78	99.66	95.92	99.77	84.2	88	88.6	1.08986	21.5318	6.53625	588.263	69.622	0	0	12.4344	0	13.6597	6.3399	22.2527	278.506	0	2	0	1.06225	2	1	1
BOM_JARDIM	3.6	99.46	97.83	99.47	41.04	89.4	90.7	1.05033	15.7374	15.734	477.264	21.808	0	0	4.55488	3.85364	13.0878	0	21.1538	278.506	0	2	0	1.06225	2	1	1
DOM_LUSTOSA	3.43	99.87	94.1	99.79	47.06	94.9	95.2	1.60969	11.1718	2.25938	128.031	4.803	0	5.93774	8.47145	0	11.8093	0	31.25	278.506	0	2	0	1.06225	2	1	1
VILA_VELHA	3.56	99.75	77.36	99.16	79.24	92.7	93.2	1.45773	8.92454	5.4636	86.7749	50.757	0	0	0	0	0.0041	1.01207	2.63158	206.831	0	2	0	1.06225	2	1	1
PAN_AMERICANO	3.41	99.81	93.29	100	82.64	94.8	94.3	1.67005	16.2957	8.98573	224.643	1.876	16.1108	0	0	5.50316	2.43749	9.90755	9.45378	361.047	0	2	0	1.06225	2	1	1
DAMAS	3.04	100	96.1	99.94	88.61	97.2	97.6	2.80008	12.4204	4.61851	249.4	3.63	14.3754	15.993	0	0	12.1135	2.08735	28.1818	361.047	0	2	0	1.06225	2	1	1
CENTRO	2.9	99.9	85.97	99.69	94.86	97.3	97.2	2.77955	5.9343	3.12261	201.235	2.966	8.74551	0	2.84884	1.45306	6.27005	2.07585	16.4494	330.381	0	2	0	1.06225	2	1	1
BARRA_DO_CEARA	3.56	99.64	88.01	98.57	87.77	91.1	91.5	1.19434	17.8342	5.46866	82.03	57.643	0	3.38769	1.72071	0	0	3.4414	13.2353	350.84	0	2	0	1.06225	2	1	1
ALVARO_WEYNE	3.52	99.84	88.4	99.88	92.57	95	94.7	1.72292	16.7666	7.10524	275.851	12.885	0	5.00898	0	8.2029	0	4.94458	16.6667	350.84	0	2	0	1.06225	2	1	1
JOSE_BONIFACIO	3.11	100	97	100	97.85	98.4	97.6	3.30638	10.0639	0	67.1441	0.482	16.0097	0	0	0	25.0034	6.86374	21.875	330.381	0	2	0	1.06225	2	1	1
VICENTE_PINZON	3.56	99.69	92.57	99.83	71.48	91.8	91.3	2.05724	14.9419	8.26608	128.342	50.127	7.11701	2.25696	0	4.5877	0.01238	1.01334	14.5161	299.246	0	2	0	1.06225	2	1	1
VILA_PERI	3.39	99.8	94.49	99.95	13.05	95.3	95.1	1.56318	13.9601	1.91847	254.197	1.916	0	0	0	7.97622	24.1423	9.28961	18.5185	361.047	0	2	0	1.06225	2	1	1
PRAIA_DE_IRACEMA	2.87	100	97.8	99.82	97.98	98	96.6	4.92934	6.16865	3.16356	980.702	0.736	1.04893	0	0	0	0	0	0	322.959	0	2	0	1.23567	2	1	1
DOM_LUSTOSA	3.43	99.87	94.1	99.79	47.06	94.9	95.2	1.60969	11.1718	2.25938	135.563	4.803	0	0	8.47145	0	1.44632	0.23205	6.25	199.094	0	2	0	1.23567	2	1	1
GRANJA_LISBOA	3.6	99.42	98.69	96.98	24.92	89.5	89.9	1.01602	10.9656	2.66362	83.7139	10.572	0.57563	0	4.19263	0	2.94057	0	8.84615	199.094	0	2	0	1.23567	2	1	1
DAMAS	3.04	100	96.1	99.94	88.61	97.2	97.6	2.80008	12.4204	4.61851	452.614	3.63	6.02583	15.993	3.66394	0	0	2.08735	26.1111	317.041	0	2	0	1.23567	2	1	1
BARRA_DO_CEARA	3.56	99.64	88.01	98.57	87.77	91.1	91.5	1.19434	17.8342	5.46866	179.099	57.643	0	1.72071	0	0.44673	0	2.18681	4.32773	341.115	0	2	0	1.23567	2	1	1
BOM_JARDIM	3.6	99.46	97.83	99.47	41.04	89.4	90.7	1.05033	15.7374	15.734	739.498	21.808	0	0	10.3797	1.94603	17.2133	0	21.7033	199.094	0	2	0	1.23567	2	1	1
PARANGABA	3.34	99.84	87.02	98.79	39.64	95.7	95.5	2.3211	7.77178	2.23964	460.726	2.461	8.60664	1.01626	3.50965	3.23582	17.8044	9.39146	23.3362	317.041	0	2	0	1.23567	2	1	1
DIAS_MACEDO	3.46	99.68	96.35	98.82	32.95	92.1	91.2	1.33965	7.46045	0.817528	531.393	30.347	0	0	1.48751	0	0	4.30433	16.6667	302.261	0	1	0	1.23567	2	1	1
DEMOCRITO_ROCHA	3.36	99.94	97.13	99.85	47.57	95.6	94.7	1.67598	13.854	4.50329	594.434	18.084	2.70528	0	0	0	0.07512	0.63524	0	317.041	0	2	0	1.23567	2	1	1
PAUPINA	3.46	99.43	94.35	98.84	15.52	91.1	91.8	1.42728	2.72066	3.37587	310.58	3.392	1.34821	0.62152	2.59276	1.29639	1.64829	0	75	279.886	0	2	0	1.23567	2	1	1
PRAIA_DO_FUTURO_I	3.42	99.64	82.18	97.77	35.43	87	88	2.2842	4.11545	14.9343	1553.17	26.452	0	0	0	0	0	0	0	308.29	0	1	1	1.23567	2	1	1
BARROSO	3.59	99.51	96.15	95.7	48.72	89.3	90.3	1.15496	8.78463	6.63482	1181	39.12	0.00941	0.66042	1.47722	3.97753	4.10337	0.76099	19.0476	281.577	0	1	0	1.23567	2	1	1
SALINAS	3.51	99.76	94.2	97.47	32.9	94.3	95	5.18962	1.69167	0	69.1085	2.402	0	0	0	0	0	0	0	302.261	0	1	0	1.23567	2	1	1
CARLITO_PAMPLONA	3.49	99.7	91.87	99.96	92.37	92.5	91.4	1.49107	21.5781	3.74596	146.433	46.804	0	0.05776	0	0.09053	0	5.18581	14.2857	341.115	0	2	0	1.23567	2	1	1
PIRAMBU	3.66	97.86	84.29	97.15	76.13	87.9	87.6	1.05434	32.5029	10.5838	189.394	87.228	0	0	0	0	0	0	0	341.115	0	2	1	1.23567	2	1	1
CENTRO	2.9	99.9	85.97	99.69	94.86	97.3	97.2	2.77955	5.9343	3.12261	298.383	2.966	4.38634	0.29398	0	1.45306	3.98314	4.74697	14.4988	322.959	0	2	0	1.23567	2	1	1
BOM_SUCESSO	3.5	99.69	96.11	98.88	54.01	91.8	92	1.29733	16.5147	4.32609	634.493	14.381	0.00143	0	0	8.63323	9.28305	0	8.04082	199.094	0	2	0	1.23567	2	1	1
ITAPERI	3.2	99.77	92.06	99.9	19.01	95.8	95.8	2.21288	8.99524	3.51062	342.285	6.936	4.61055	5.80088	0	0	1.90405	2.60159	12.069	317.041	0	2	0	1.23567	2	1	1
QUINTINO_CUNHA	3.59	99.54	83.14	98.25	79.78	91.5	91.9	1.28745	16.6625	6.12538	439.808	59.697	0	3.31517	0	3.31517	0	1.32694	11.1111	146.266	0	2	0	1.23567	2	1	1
LAGOA_REDONDA	3.5	99.6	90.24	98.35	26.03	90.3	91.9	1.59963	2.38991	4.60552	467.637	6.055	0	0	0	0.55695	0.59753	0	30	273.109	0	2	0	1.23567	2	1	1
ALDEOTA	3.08	99.96	93.7	99.91	97.89	98.5	98	8.16436	11.0242	0.934951	322.558	2.036	18.4246	4.61127	0	0	0	1.81851	27.0176	322.959	0	2	0	1.23567	2	1	1
JARDIM_AMERICA	3.38	99.92	98.73	99.92	92.66	96.4	96	2.12815	16.0544	4.03682	702.406	34.038	11.4258	0	0	0	9.31598	16.6567	10.2757	317.041	0	2	0	1.23567	2	1	1
MONTESE	3.26	99.87	91.56	99.19	83.09	95.8	94.8	2.37034	13.727	4.57526	671.039	5.189	1.47382	0	0	0	6.92729	2.95482	2.22222	317.041	0	2	0	1.23567	2	1	1
PRESIDENTE_KENNEDY	3.43	99.61	92.14	99.79	93.33	95.1	95	2.35615	13.6391	4.30422	258.253	23	0	1.3406	0	0	7.73511	2.9324	16.6667	341.115	0	2	0	1.23567	2	1	1
BENFICA	2.98	99.8	96.77	99.93	96.13	98.3	97.6	3.01879	9.02911	2.29305	450.967	0.696	14.6115	0	0	0	7.1439	6.58662	22.9323	341.115	0	2	0	1.23567	2	1	1
OLAVO_OLIVEIRA	3.59	99.54	83.14	98.25	79.78	91.5	91.9	1.28745	16.8414	6.12538	210.544	9.609	0	0	0.11489	0	0	19.3568	21.4286	146.266	0	2	0	1.23567	2	1	1
PADRE_ANDRADE	3.41	99.68	86.77	99.55	86.99	93	93.3	1.85532	10.7059	9.18484	750.096	5.884	0	0	0	4.58852	6.55172	4.30712	13.6364	341.115	0	2	0	1.23567	2	1	1
SERRINHA	3.47	99.73	93.8	99.98	16.33	92.3	91.5	1.53528	9.7558	5.16245	722.742	18.259	3.18692	0.74364	2.36952	0	0.74998	2.37354	5.76923	317.041	0	2	0	1.23567	2	1	1
PARQUE_SANTA_MARIA	3.42	99.62	98.04	94.56	14.34	86.7	88.6	1.17994	5.34472	3.48129	181.992	35.222	2.30115	1.88079	0	0	0	0	33.3333	281.577	0	2	0	1.23567	2	1	1
JOSE_DE_ALENCAR	3.5	99.89	90.69	99.17	7.27	93.2	93.3	3.84363	5.15974	8.66229	129.934	9.632	0	0	2.25308	0	0	0	25	273.109	0	2	0	1.23567	2	1	1
HENRIQUE_JORGE	3.45	99.78	96.11	100	26.28	94.8	95	1.64109	14.0285	9.16994	513.516	6.888	2.7156	0	5.12133	2.69419	6.38118	2.94751	16.4021	199.094	0	2	0	1.23567	2	1	1
PAPICU	3.31	99.69	94.94	99.32	85.93	94.5	93.5	4.22334	8.87406	3.23398	883.954	16.748	0	0	0	3.28292	0	3.37562	2.32558	308.29	0	1	0	1.23567	2	1	1
JOAO_XXIII	3.51	99.83	94.91	99.64	45.9	93.5	93.4	1.35219	15.8354	6.45821	1200.15	15.857	0	0	0	0	5.09394	0	3.125	199.094	0	2	0	1.23567	2	1	1
JARDIM_IRACEMA	3.52	99.74	80.87	99.95	83.64	94.4	94.1	1.35618	21.2665	8.54153	307.495	15.433	0	0	0	0	0	0.36166	0	146.266	0	2	0	1.23567	2	1	1
PASSARE	3.38	99.77	97.81	97.95	46.62	92.4	92.9	1.74035	7.17808	4.27625	314.887	20.505	3.9866	1.6603	1.93346	2.03431	2.38887	1.81695	14.7913	281.577	0	2	0	1.23567	2	1	1
VICENTE_PINZON	3.56	99.69	92.57	99.83	71.48	91.8	91.3	2.05724	14.9419	8.26608	311.066	50.127	2.52927	2.25963	0	0	0	1.01334	8.54241	308.29	0	2	0	1.23567	2	1	1
ANCURI	3.42	99.62	98.04	94.56	14.34	86.7	88.6	1.17994	3.13157	3.48129	323.767	7.667	0	0	10.1299	0	6.8854	0	68.75	279.886	0	2	0	1.23567	2	1	1
GENIBAU	3.55	99.43	97.51	97.62	62.88	87.5	89.6	0.96445	18.779	4.17311	493.409	74.272	0	0	7.90732	0	0	3.25318	11.3636	199.094	0	2	0	1.23567	2	1	1
JARDIM_CEARENSE	3.46	99.66	96.01	99.28	27.69	94.6	94.8	2.15283	11.8549	1.96002	19.6002	8.116	0	0	0	0	0	2.83292	0	317.041	0	2	0	1.23567	2	1	1
VILA_PERI	3.39	99.8	94.49	99.95	13.05	95.3	95.1	1.56318	13.9601	1.91847	426.859	1.916	7.08947	0	0	6.04598	17.0145	0.8198	11.396	317.041	0	2	0	1.23567	2	1	1
SAO_GERARDO_ALAGADICO	3.27	99.98	91.82	99.93	96.38	98.5	98.2	3.96987	10.0541	0	327.667	1.754	2.02331	2.15529	0	0	0.67508	11.4368	19.5455	341.115	0	2	0	1.23567	2	1	1
MUCURIPE	3.09	99.73	91.05	99.1	89.09	97.2	96.9	7.56863	15.8758	3.60127	388.937	26.639	8.50777	0	0	0	0	3.26937	2.5	322.959	0	1	0	1.23567	2	1	1
MOURA_BRASIL	3.57	99.52	95.33	90.86	91.05	91.8	88.2	1.32113	8.90398	13.151	52.6039	36.536	0	0	0	0	0.14333	9.72507	6.25	341.115	0	2	0	1.23567	2	1	1
SAO_JOAO_DO_TAUAPE	3.32	99.81	95.61	99.18	80.69	95.1	94.6	2.61355	11.1739	3.94647	1589.35	10.352	0	0	0	0	2.30349	0	0.980392	302.261	0	2	0	1.23567	2	1	1
CAIS_DO_PORTO	3.54	99.45	96.09	99.49	73.41	88.6	87.8	1.15804	8.8205	5.30856	420.261	49.437	0	5.54871	5.50762	2.75381	5.50762	0.41233	22.7632	308.29	0	1	0	1.23567	2	1	1
DIONISIO_TORRES	3.23	99.94	97.58	99.98	97.46	99	98.5	7.98684	9.16069	1.89994	392.654	1.348	11.4783	0	0	0	0	0	4.54545	322.959	0	2	0	1.23567	2	1	1
AEROLANDIA	3.45	99.7	99	100	79.33	94.7	93	1.44672	10.4665	12.2026	4628.26	27.509	0	0	0	0	12.8378	0	16.6667	302.261	0	2	0	1.23567	2	1	1
PICI	3.58	99.52	96.94	99.78	81.22	91.8	91.8	1.27789	11.2806	4.89317	267.959	27.684	5.57191	0	0	1.99499	1.85053	4.55858	13.3333	341.115	0	2	0	1.23567	2	1	1
FATIMA	3.19	99.96	97.45	99.99	97.97	99	98.3	5.13128	8.2473	0.849582	246.379	0.876	9.88972	0	1.72044	0	8.50729	6.58397	12.4819	302.261	0	2	0	1.23567	2	1	1
CIDADE_DOS_FUNCIONARIOS	3.41	99.87	88.93	99.96	8.22	97.4	97.2	4.6921	6.57036	3.25415	580.323	9.219	0	1.45519	0	0	1.08768	0	7.14286	302.261	0	1	0	1.23567	2	1	1
EDSON_QUEIROZ	3.76	99.95	89.36	98.12	21.69	95.3	95.3	3.03068	1.62521	8.91623	1065.49	23.795	0	0	0	0.36659	0	0.51133	22.5	286.12	0	2	0	1.23567	2	1	1
PARQUE_DOIS_IRMAOS	3.64	99.81	96.14	98.68	30.85	93.4	94.3	1.71025	6.23689	1.81772	90.886	17.642	0	0.53773	0	0	0	0	0	288.914	0	1	0	1.23567	2	1	1
GRANJA_PORTUGAL	3.67	99.02	97.79	97.48	44.35	88.1	88.7	1.01405	15.8284	7.49138	441.992	31.215	0	0	5.64357	0	5.64167	0	16.0417	199.094	0	2	0	1.23567	2	1	1
PARQUELANDIA	3.22	99.91	94.29	99.98	94.38	97.9	97.8	3.4798	11.6236	3.4303	535.126	0	11.26	0	0	0	4.84522	5.6298	23.6364	341.115	0	2	0	1.23567	2	1	1
MEIRELES	2.91	99.99	97	99.98	99.01	99.1	98.5	9.73297	14.4706	0.803213	163.32	1.861	34.6345	0	0	0	0	0	19.604	322.959	0	2	0	1.23567	2	1	1
ANTONIO_BEZERRA	3.45	99.65	89.02	99.68	77.47	94.7	95.1	1.66915	11.9261	7.27886	988.392	9.971	0	0	3.1873	0.66596	3.22431	13.6166	9.72222	146.266	0	2	0	1.23567	2	1	1
FARIAS_BRITO	3.33	99.75	89.35	99.67	86.63	96.1	95.7	2.64575	13.2549	2.46245	221.62	14.807	0.12719	1.86035	0	0	5.18545	0	0	341.115	0	1	0	1.23567	2	1	1
AMADEU_FURTADO	3.46	99.79	91.08	100	95.79	96.8	95.6	3.30916	12.7733	0.846095	67.6876	4.832	11.4881	0	0	0	2.3222	0	14.2857	341.115	0	1	0	1.23567	2	1	1
ALTO_DA_BALANCA	3.39	99.5	97	99.95	90.06	92.7	92.8	1.46983	14.122	3.09071	154.536	37.184	0	0	0	8.95726	3.30834	0	20	302.261	0	2	0	1.23567	2	1	1
JOQUEI_CLUBE	3.4	99.84	82.19	100	61.18	95.2	95.2	2.12739	11.4726	1.53665	261.23	1.402	6.27489	0	0	8.47844	3.73302	9.03847	23.3696	317.041	0	2	0	1.23567	2	1	1
DENDE	3.26	99.81	97.66	99.48	13.39	93.3	94.1	1.91575	2.90554	0	0	2.331	0	0	3.55616	0	1.46287	0	25	317.041	0	1	0	1.23567	2	1	1
PARQUE_MANIBURA	3.69	99.9	91.47	100	4.85	97.2	96.9	5.20252	6.03037	0	302.472	1.32	0	0	0	5.59689	0	0	33.3333	302.261	0	1	0	1.23567	2	1	1
PARQUE_SANTA_ROSA	3.43	99.79	93.91	99.97	4.97	91.6	92.6	1.2602	12.9409	11.6126	689.014	4.051	0	7.07021	0	11.5169	0	0	33.0357	228.299	0	2	0	1.23567	2	1	1
FLORESTA	3.49	99.61	82.79	99.81	85.78	91.9	91.7	1.11254	17.0152	1.02796	6.85307	55.478	0	0	0	0	0	13.0176	17.8571	341.115	0	2	0	1.23567	2	1	1
PLANALTO_AYRTON_SENNA	3.56	99.74	95.54	99.72	9.32	88.9	90	1.05927	9.92392	0.753031	223.399	42.011	0	0	1.75795	1.86841	4.70606	0	10.3333	288.914	0	2	0	1.23567	2	1	1
GUAJIRU	3.59	99.73	98.71	98.98	13.96	93.2	93.9	1.87528	6.23311	4.455	193.05	11.139	0	3.33696	0	0	0	0	0	273.109	0	3	1	1.23567	2	1	1
PEDRAS	3.63	99.19	86.76	79.46	0.54	86.8	87.5	1.29905	0.316219	36.9004	516.605	0	0	0	0	0	2.2111	0	50	279.886	0	2	0	1.23567	2	1	1
ITAOCA	3.34	99.81	95.37	99.73	27.02	94.8	94.6	1.77313	16.9937	0.793588	420.602	2.615	0.77558	0	9.51732	0	2.36207	0	3.84615	317.041	0	2	0	1.23567	2	1	1
VILA_VELHA	3.56	99.75	77.36	99.16	79.24	92.7	93.2	1.45773	8.92454	5.4636	93.2026	50.757	0	0	0	0.74933	0	2.02416	7.89474	146.266	0	2	0	1.23567	2	1	1
JACARECANGA	3.35	99.35	82.77	98.73	86.11	93.9	93.6	2.179	11.4059	2.78843	515.859	16.887	0	8.55836	5.61128	7.37261	0	0	8.22581	341.115	0	1	0	1.23567	2	1	1
CAJAZEIRAS	3.28	99.93	98.48	97.17	47.6	93.7	94.8	2.12258	4.33217	4.10341	164.136	8.973	2.09092	0.66348	0.58909	2.0961	4.36598	0	24.0909	281.577	0	1	0	1.23567	2	1	1
PARQUE_SAO_JOSE	3.47	99.77	95.46	99.14	19.46	91.2	92.1	1.24022	17.6635	12.2757	1038.72	53.826	0	0	11.7711	3.1154	7.81435	0	11.6883	199.094	0	2	0	1.23567	2	1	1
MARAPONGA	3.31	99.77	96.67	99.38	12.96	95.7	95.5	2.63081	5.99114	15.6006	1062.79	5.097	2.63222	0.10176	0	0	3.5983	2.71546	21.4286	317.041	0	2	0	1.23567	2	1	1
JOAQUIM_TAVORA	3.15	99.88	91.48	99.8	97.98	97.8	97	4.12606	12.0503	2.95571	540.472	2.682	3.59087	3.85265	2.13479	0	5.59866	0	5.71429	322.959	0	2	0	1.23567	2	1	1
CANINDEZINHO	3.57	99.45	98.87	94.36	14.92	88.1	90.4	0.95361	11.0406	5.04662	297.991	53.467	0	0	2.92293	1.03364	6.40868	0	17.2619	228.299	0	2	0	1.23567	2	1	1
CONJUNTO_ESPERANCA	3.45	99.94	97.83	98.46	61.33	94.2	94.1	1.53155	14.9819	6.03573	374.215	9.439	0	0	0	0	0.02306	0	0	228.299	0	2	0	1.23567	2	1	1
COCO	3.18	99.97	97.3	99.86	96.15	98.8	98.4	9.27912	6.3153	0	67.6459	1.792	13.0654	0.36425	0	0.05914	0	0	8.44406	308.29	0	1	0	1.23567	2	1	1
PARQUE_ARAXA	3.33	99.85	95.32	100	88.29	96.6	95.8	2.98386	14.2389	1.47449	751.991	0.262	13.124	0	0	0	0	0	75	341.115	0	2	0	1.23567	2	1	1
GUARARAPES	3.41	100	88.68	99.74	20.31	98.1	98.3	10.5047	3.93422	0	18.8041	3.705	0	0	0	5.22102	0	2.0092	2.63158	302.261	0	1	0	1.23567	2	1	1
AEROPORTO	3.61	99.75	96.81	99.96	44.67	88.9	88.6	1.20122	1.42069	0	80.4228	5.872	0.36394	0	0.75383	0	1.14414	1.99413	25	302.261	0	2	0	1.23567	2	1	1
JOSE_BONIFACIO	3.11	100	97	100	97.85	98.4	97.6	3.30638	10.0639	0	156.67	0.482	0.11352	0	5.64022	0	7.94807	3.07559	6.66667	322.959	0	2	0	1.23567	2	1	1
VILA_MANOEL_SATIRO	3.41	99.85	94.79	99.63	23.41	94.6	94.3	1.54633	12.5236	1.56535	266.11	2.851	0.01219	0	3.41228	2.3058	5.40844	0	14.6739	228.299	0	2	0	1.23567	2	1	1
CURIO	3.64	99.71	95.24	96.48	2.76	90.1	89.6	1.53185	11.9309	5.18672	1517.12	91.757	0	5.089	0	0	0	0	100	273.109	0	2	0	1.23567	2	1	1
SAO_BENTO	3.36	99.26	94.29	96.47	37.04	90.5	92.1	1.1995	5.44238	0	0	7.986	1.02709	0	0	0	0	0	0	254.914	0	1	0	1.23567	2	1	1
MESSEJANA	3.41	99.82	96.59	99.81	24.25	94.5	94.5	1.94071	6.93054	11.1628	1049.78	5.959	0	0.0268	0	3.75069	2.23847	0.62436	25	281.577	0	2	0	1.23567	2	1	1
ALVARO_WEYNE	3.52	99.84	88.4	99.88	92.57	95	94.7	1.72292	16.7666	7.10524	576.778	12.885	0	4.9469	0	3.57009	0	6.33926	9.375	341.115	0	2	0	1.23567	2	1	1
JARDIM_GUANABARA	3.48	99.79	55.84	100	86.24	94.8	94.3	1.52845	20.3484	4.64592	477.866	0.982	0	0	0	9.531	0	0	5	146.266	0	2	0	1.23567	2	1	1
VILA_UNIAO	3.39	99.8	92.82	99.98	94.17	95.9	95.2	2.69712	10.6972	5.15099	1062.39	6.297	3.70503	0	0	0	4.78157	13.2739	15.0735	317.041	0	3	0	1.23567	2	1	1
CONJUNTO_CEARA_II	3.51	99.93	99.3	99.91	96.94	97.1	96.7	1.82119	13.0478	0.836505	58.5554	0.471	0	0	0	0	2.28359	0	0	199.094	0	3	0	1.23567	2	1	1
PARQUE_PRESIDENTE_VARGAS	3.68	98.41	96.76	90.6	2.41	87.9	90.1	0.86712	4.41599	9.63656	385.463	40.768	0	0	0	0	0	0	0	228.299	0	1	0	1.23567	2	1	1
MANUEL_DIAS_BRANCO	3.27	95.02	87.1	87.33	40.5	89.2	92.3	3.37165	0.327824	0	0	7.205	1.58356	0	0	0	0	0	2.77778	286.12	0	1	0	1.23567	2	1	1
MONTE_CASTELO	3.44	99.92	94.27	99.95	89.27	96.3	95.1	2.09717	16.8419	5.24462	382.108	8.131	5.03765	1.97125	0	5.95451	0	0	50	341.115	0	2	0	1.23567	2	1	1
PAN_AMERICANO	3.41	99.81	93.29	100	82.64	94.8	94.3	1.67005	16.2957	8.98573	471.751	1.876	4.10531	0	11.0663	37.6545	12.807	9.90755	25.625	317.041	0	2	0	1.23567	2	1	1
PARREAO	3.43	99.97	98.78	99.47	98.6	98	96.8	3.61395	10.8884	0	17.8859	1.588	8.53565	0	0	0	18.7638	21.8806	33.8235	317.041	0	2	0	1.23567	2	1	1
VARJOTA	3.01	100	95.81	100	97.6	98.1	97.9	5.88365	16.0438	2.35156	223.398	4.841	3.24576	0.26485	0	0	0	0	0	322.959	0	2	0	1.23567	2	1	1
CAMBEBA	3.54	100	96.15	99.95	21.68	95.4	96	4.96805	2.83267	1.29853	350.604	2.52	0	0	0	3.23979	0	0	10	281.577	0	3	0	1.23567	2	1	1
COACU	3.53	99.75	94.6	99.56	23.31	91.9	93.1	1.65825	4.3485	0	82.6446	4.104	0	0	0	0	0	0	0	273.109	0	2	0	1.23567	2	1	1
BOM_FUTURO	3.25	99.85	99.54	99.95	98.83	97.3	97.1	2.30906	16.8639	0	123.667	0.401	7.92294	0	0	0	3.95365	0	8.33333	317.041	0	1	0	1.23567	2	1	1
JANGURUSSU	3.54	99.66	98.11	97.35	59.51	93	93.8	1.24054	5.64363	13.9268	388.38	28.768	0.78125	0	0	0	2.14767	1.63477	22.2332	281.577	0	2	0	1.23567	2	1	1
JARDIM_DAS_OLIVEIRAS	3.57	99.72	96.75	99.26	64.68	89.2	89.4	1.43163	12.5619	5.0226	770.132	54.463	0	0.30886	0	2.96845	0	0	15.4762	302.261	0	2	0	1.23567	2	1	1
CRISTO_REDENTOR	3.68	99.63	89.6	99.38	86.47	90.3	89.8	1.18037	22.9562	9.6357	144.535	69.805	0	6.00235	0	1.66981	0	0.00111	12.5	341.115	0	1	0	1.23567	2	1	1
MONDUBIM	3.44	99.78	97.08	98.5	26.63	93.2	94.1	1.43893	8.11067	4.16661	367.183	18.997	0.26548	0.74528	0.75473	0.74528	0.84919	0	5.02825	288.914	0	1	0	1.23567	2	1	1
AUTRAN_NUNES	3.78	99.66	95.92	99.77	84.2	88	88.6	1.08986	21.5318	6.53625	457.538	69.622	0	0	19.3839	1.83079	0	0	14.2857	199.094	0	2	0	1.23567	2	1	1
CONJUNTO_PALMEIRAS	4.02	99.7	97.36	98.1	83.07	89.7	91	0.80339	9.5583	3.51703	481.563	56.324	0	0	0	0	0.03959	0	0	281.577	0	2	0	1.23567	2	1	1
BELA_VISTA	3.4	99.84	95.14	99.78	84.5	94.5	94.5	1.87845	17.3556	4.72785	685.539	9.183	15.5092	0.17898	0	0.01733	17.4127	4.5361	32.1429	317.041	0	2	0	1.23567	2	1	1
VILA_ELLERY	3.43	99.91	89.53	100	97.56	96.1	95.2	2.08847	17.2099	6.29644	428.158	0.596	0	3.53992	0	0	0	2.76969	0	341.115	0	2	0	1.23567	2	1	1
CONJUNTO_CEARA_I	3.51	99.98	97.95	99.98	99.69	97.2	97	1.85384	12.3262	2.57573	731.506	4.124	0	0	0	0	0	0	0	199.094	0	2	0	1.23567	2	1	1
SABIAGUABA	3.6	97.42	66.84	78.18	5.67	86.4	89.5	1.66605	0.14821	14.0318	514.5	0.807	0	0	0	0	0	0.97848	33.3333	265.244	0	1	0	1.23567	2	1	1
PARQUE_IRACEMA	3.07	99.63	89.8	99.2	15.8	97.1	96.9	4.28092	5.37334	2.35488	70.6464	2.73	4.46501	0	0	2.33649	3.12145	0	41.6667	281.577	0	2	0	1.23567	2	1	1
RODOLFO_TEOFILO	3.36	99.82	93.02	99.93	92.56	96.5	95.7	2.43592	11.0987	2.59014	714.878	4.16	5.5588	0	2.22136	0	12.1331	0	10.049	341.115	0	2	0	1.23567	2	1	1
PREFEITO_JOSE_WALTER	3.42	99.75	97.85	96.17	76.31	95.4	95.4	1.836	3.17123	11.2559	438.389	1.26	0.46171	0.43531	0	1.28418	1.31595	1.4284	22.792	288.914	0	2	0	1.23567	2	1	1
PRAIA_DO_FUTURO_II	3.46	99.19	95.26	94.22	37.01	88.5	88.8	1.34302	3.73285	0	107.652	39.904	0	2.18154	0	0	0	0	8.33333	286.12	0	1	0	1.23567	2	1	1
LUCIANO_CAVALCANTE	3.46	99.82	92.49	99.24	29.45	95.5	95.7	4.56298	4.08574	3.82214	1031.98	2.423	0	0	0	0	0	2.96678	2.22222	302.261	0	2	0	1.23567	2	1	1
CIDADE_2000	3.15	100	99.01	100	99.89	98.4	97.8	2.88985	16.8089	2.39406	730.189	0	0.24397	0	0	0	0	0	0	286.12	0	1	0	1.23567	2	1	1
LOURDES	3.51	99.9	85.63	100	85.31	96.2	96.3	9.74515	2.5058	0	58.7544	2.866	0	0	0	0	0	0	0	308.29	0	1	0	1.23567	2	1	1
BOA_VISTA	3.28	99.21	97.85	99.42	6.29	93.2	93.2	1.52986	4.04769	8.8932	719.541	10.619	0.57791	2.30946	0	4.61319	2.88662	0	16.0417	302.261	0	1	0	1.23567	2	1	1
SAPIRANGA_COITE	3.73	99.68	93.24	95.8	10.27	92.6	92.7	2.78344	6.82291	1.2316	89.2912	39.548	0	0	0	2.00301	0	0	12.5	286.12	0	2	0	1.23567	2	1	1
SIQUEIRA	3.63	99.5	97.3	90.99	23.87	87.9	89.1	0.96029	5.4854	4.41657	153.108	40.868	0.69417	0	3.40103	0	0.64034	0	15.2632	228.299	0	1	0	1.23567	2	1	1
COUTO_FERNANDES	3.38	99.36	88.81	99.94	68.42	92	91.8	1.80291	15.8501	3.76506	282.38	44.781	43.5851	0	3.01757	16.3282	10.9376	0	35.5769	317.041	0	1	0	1.23567	2	1	1
PARREAO	3.43	99.97	98.78	99.47	98.6	98	96.8	3.61395	10.8884	0	17.8859	1.588	0	0	0	0	0	11.5037	9.375	369.088	0	2	0	0.770317	2	1	1
CURIO	3.64	99.71	95.24	96.48	2.76	90.1	89.6	1.53185	11.9309	5.18672	1024.38	91.757	0	0	0	0	0	0	0	335.996	0	2	0	0.770317	2	1	1
MONTESE	3.26	99.87	91.56	99.19	83.09	95.8	94.8	2.37034	13.727	4.57526	255.452	5.189	0	0	0	0	9.24213	6.47797	8.01587	369.088	0	2	0	0.770317	2	1	1
ALDEOTA	3.08	99.96	93.7	99.91	97.89	98.5	98	8.16436	11.0242	0.934951	116.869	2.036	12.0366	0	0	0	0	0.9053	9.54649	329.678	0	2	0	0.770317	2	1	1
CAJAZEIRAS	3.28	99.93	98.48	97.17	47.6	93.7	94.8	2.12258	4.33217	4.10341	143.619	8.973	2.09092	0	0	2.09092	5.33403	0	23.6364	337.988	0	1	0	0.770317	2	1	1
BARROSO	3.59	99.51	96.15	95.7	48.72	89.3	90.3	1.15496	8.78463	6.63482	769.639	39.12	0.00941	0	0	6.5885	5.92776	0.76099	24.4048	337.988	0	1	0	0.770317	2	1	1
COACU	3.53	99.75	94.6	99.56	23.31	91.9	93.1	1.65825	4.3485	0	41.3223	4.104	0	0	0	0	0	0	0	335.996	0	2	0	0.770317	2	1	1
GRANJA_PORTUGAL	3.67	99.02	97.79	97.48	44.35	88.1	88.7	1.01405	15.8284	7.49138	234.73	31.215	0	2.69639	5.96823	0	5.64167	0	17.6471	198.152	0	2	0	0.770317	2	1	1
PRAIA_DE_IRACEMA	2.87	100	97.8	99.82	97.98	98	96.6	4.92934	6.16865	3.16356	253.084	0.736	14.8212	0	0	0	0	0	12.5	329.678	0	2	0	0.770317	2	1	1
PLANALTO_AYRTON_SENNA	3.56	99.74	95.54	99.72	9.32	88.9	90	1.05927	9.92392	0.753031	175.707	42.011	0.96885	0	0.73644	0	0.38023	0.19355	2	363.768	0	2	0	0.770317	2	1	1
PRAIA_DO_FUTURO_II	3.46	99.19	95.26	94.22	37.01	88.5	88.8	1.34302	3.73285	0	149.056	39.904	0	0	0	0	0	0	0	327.986	0	1	0	0.770317	2	1	1
CONJUNTO_ESPERANCA	3.45	99.94	97.83	98.46	61.33	94.2	94.1	1.53155	14.9819	6.03573	289.715	9.439	0	0	2.97882	0	8.77333	0	4.54545	243.283	0	2	0	0.770317	2	1	1
ANTONIO_BEZERRA	3.45	99.65	89.02	99.68	77.47	94.7	95.1	1.66915	11.9261	7.27886	467.379	9.971	0	0	6.71096	0	3.22431	4.04415	6.94444	137.848	0	2	0	0.770317	2	1	1
PARQUE_SAO_JOSE	3.47	99.77	95.46	99.14	19.46	91.2	92.1	1.24022	17.6635	12.2757	689.33	53.826	0	0	0	0	0	0	0	198.152	0	2	0	0.770317	2	1	1
MESSEJANA	3.41	99.82	96.59	99.81	24.25	94.5	94.5	1.94071	6.93054	11.1628	657.895	5.959	1.16168	1.16167	1.16168	4.82244	1.28851	1.78605	54.1667	337.988	0	2	0	0.770317	2	1	1
PARQUE_SANTA_MARIA	3.42	99.62	98.04	94.56	14.34	86.7	88.6	1.17994	5.34472	3.48129	19.1571	35.222	0	1.88079	0	0	0	0	16.6667	337.988	0	2	0	0.770317	2	1	1
PAUPINA	3.46	99.43	94.35	98.84	15.52	91.1	91.8	1.42728	2.72066	3.37587	189.049	3.392	0.87752	0.62152	1.29637	1.35271	1.64829	0	56.6667	323.623	0	2	0	0.770317	2	1	1
GENIBAU	3.55	99.43	97.51	97.62	62.88	87.5	89.6	0.96445	18.779	4.17311	225.839	74.272	0	0	9.4332	6.5064	2.99111	3.25318	20.1863	198.152	0	2	0	0.770317	2	1	1
FARIAS_BRITO	3.33	99.75	89.35	99.67	86.63	96.1	95.7	2.64575	13.2549	2.46245	82.0816	14.807	0	0	0	0	5.18545	0	0	385.438	0	1	0	0.770317	2	1	1
AEROPORTO	3.61	99.75	96.81	99.96	44.67	88.9	88.6	1.20122	1.42069	0	11.489	5.872	0	0	0.75383	0	0.46316	0.37982	5	335.049	0	2	0	0.770317	2	1	1
PAN_AMERICANO	3.41	99.81	93.29	100	82.64	94.8	94.3	1.67005	16.2957	8.98573	381.894	1.876	10.3121	12.9172	0	19.6681	0	0	9.375	369.088	0	2	0	0.770317	2	1	1
JANGURUSSU	3.54	99.66	98.11	97.35	59.51	93	93.8	1.24054	5.64363	13.9268	202.036	28.768	0.78125	0.78125	0.78125	0.73365	2.04469	1.63477	30.6818	337.988	0	2	0	0.770317	2	1	1
ALTO_DA_BALANCA	3.39	99.5	97	99.95	90.06	92.7	92.8	1.46983	14.122	3.09071	61.8142	37.184	0	0	0	8.95824	0	0	16.6667	335.049	0	2	0	0.770317	2	1	1
MUCURIPE	3.09	99.73	91.05	99.1	89.09	97.2	96.9	7.56863	15.8758	3.60127	360.127	26.639	2.5323	0	0	0	8.06983	3.26937	2.5	329.678	0	1	0	0.770317	2	1	1
JARDIM_CEARENSE	3.46	99.66	96.01	99.28	27.69	94.6	94.8	2.15283	11.8549	1.96002	19.6002	8.116	1.18317	0	0	0	0	4.03189	0	369.088	0	2	0	0.770317	2	1	1
MOURA_BRASIL	3.57	99.52	95.33	90.86	91.05	91.8	88.2	1.32113	8.90398	13.151	52.6039	36.536	0	0	0	0	0.14333	9.72507	6.25	385.438	0	2	0	0.770317	2	1	1
DIONISIO_TORRES	3.23	99.94	97.58	99.98	97.46	99	98.5	7.98684	9.16069	1.89994	75.9975	1.348	4.7172	0	0	0	0	0	2.27273	329.678	0	2	0	0.770317	2	1	1
PASSARE	3.38	99.77	97.81	97.95	46.62	92.4	92.9	1.74035	7.17808	4.27625	161.331	20.505	3.30128	0.98466	2.76302	2.91836	2.95397	2.63662	16.3149	337.988	0	2	0	0.770317	2	1	1
BOM_JARDIM	3.6	99.46	97.83	99.47	41.04	89.4	90.7	1.05033	15.7374	15.734	453.663	21.808	0	0	7.12828	1.34825	15.1598	0	21.1538	198.152	0	2	0	0.770317	2	1	1
COUTO_FERNANDES	3.38	99.36	88.81	99.94	68.42	92	91.8	1.80291	15.8501	3.76506	188.253	44.781	6.26847	0	0	12.5924	6.18999	0	8.33333	369.088	0	1	0	0.770317	2	1	1
LUCIANO_CAVALCANTE	3.46	99.82	92.49	99.24	29.45	95.5	95.7	4.56298	4.08574	3.82214	528.73	2.423	0	0	0	0	0	0	0	335.049	0	2	0	0.770317	2	1	1
LOURDES	3.51	99.9	85.63	100	85.31	96.2	96.3	9.74515	2.5058	0	0	2.866	0	0	0	0	0	0	0	329.353	0	1	0	0.770317	2	1	1
PARQUE_SANTA_ROSA	3.43	99.79	93.91	99.97	4.97	91.6	92.6	1.2602	12.9409	11.6126	464.504	4.051	0	7.07021	0	7.07021	0	0	19.6429	243.283	0	2	0	0.770317	2	1	1
VILA_UNIAO	3.39	99.8	92.82	99.98	94.17	95.9	95.2	2.69712	10.6972	5.15099	315.498	6.297	0	0	0	0	12.612	4.86078	11.1111	369.088	0	3	0	0.770317	2	1	1
PARANGABA	3.34	99.84	87.02	98.79	39.64	95.7	95.5	2.3211	7.77178	2.23964	153.575	2.461	7.49398	1.01626	1.75482	3.14681	16.9606	11.3256	21.7857	369.088	0	2	0	0.770317	2	1	1
GUAJIRU	3.59	99.73	98.71	98.98	13.96	93.2	93.9	1.87528	6.23311	4.455	133.65	11.139	0	0	0	0	0	0	0	335.996	0	3	1	0.770317	2	1	1
JARDIM_IRACEMA	3.52	99.74	80.87	99.95	83.64	94.4	94.1	1.35618	21.2665	8.54153	192.184	15.433	0	0	0	0	1.70168	1.19525	0	137.848	0	2	0	0.770317	2	1	1
CENTRO	2.9	99.9	85.97	99.69	94.86	97.3	97.2	2.77955	5.9343	3.12261	135.313	2.966	7.10028	0.29398	0	1.45306	3.98314	2.85595	11.5057	329.678	0	2	0	0.770317	2	1	1
DENDE	3.26	99.81	97.66	99.48	13.39	93.3	94.1	1.91575	2.90554	0	0	2.331	0	0	3.55616	0	1.46287	0	12.5	369.088	0	1	0	0.770317	2	1	1
SAPIRANGA_COITE	3.73	99.68	93.24	95.8	10.27	92.6	92.7	2.78344	6.82291	1.2316	40.0271	39.548	0	0	0	2.00301	0	0	10	327.986	0	2	0	0.770317	2	1	1
VILA_PERI	3.39	99.8	94.49	99.95	13.05	95.3	95.1	1.56318	13.9601	1.91847	177.458	1.916	2.36432	0	0	4.24368	4.87252	0.8198	3.7037	369.088	0	2	0	0.770317	2	1	1
MANUEL_DIAS_BRANCO	3.27	95.02	87.1	87.33	40.5	89.2	92.3	3.37165	0.327824	0	0	7.205	0	0	0	0	1.58356	0	5.55556	327.986	0	1	0	0.770317	2	1	1
EDSON_QUEIROZ	3.76	99.95	89.36	98.12	21.69	95.3	95.3	3.03068	1.62521	8.91623	414.605	23.795	0.47406	0	0	0.36659	0	0.51133	40	327.986	0	2	0	0.770317	2	1	1
DEMOCRITO_ROCHA	3.36	99.94	97.13	99.85	47.57	95.6	94.7	1.67598	13.854	4.50329	369.27	18.084	0	0	0	0	6.21723	0	5	369.088	0	2	0	0.770317	2	1	1
JOQUEI_CLUBE	3.4	99.84	82.19	100	61.18	95.2	95.2	2.12739	11.4726	1.53665	138.298	1.402	8.36897	0	0	4.57876	7.41804	9.03847	25	369.088	0	2	0	0.770317	2	1	1
ITAPERI	3.2	99.77	92.06	99.9	19.01	95.8	95.8	2.21288	8.99524	3.51062	201.861	6.936	1.82478	5.80088	0	0	0	3.68419	10.7143	369.088	0	2	0	0.770317	2	1	1
RODOLFO_TEOFILO	3.36	99.82	93.02	99.93	92.56	96.5	95.7	2.43592	11.0987	2.59014	347.078	4.16	5.13782	0	0.4979	0.71397	17.954	0	11.7647	385.438	0	2	0	0.770317	2	1	1
PARQUELANDIA	3.22	99.91	94.29	99.98	94.38	97.9	97.8	3.4798	11.6236	3.4303	178.375	0	2.82144	0	0	0	0	5.6298	5	385.438	0	2	0	0.770317	2	1	1
BENFICA	2.98	99.8	96.77	99.93	96.13	98.3	97.6	3.01879	9.02911	2.29305	198.731	0.696	9.74097	0	0	0	8.39961	6.4283	15.5556	385.438	0	2	0	0.770317	2	1	1
SAO_BENTO	3.36	99.26	94.29	96.47	37.04	90.5	92.1	1.1995	5.44238	0	8.27609	7.986	1.02709	0	0	3.04063	0	0	50	329.032	0	1	0	0.770317	2	1	1
CANINDEZINHO	3.57	99.45	98.87	94.36	14.92	88.1	90.4	0.95361	11.0406	5.04662	115.351	53.467	0	0	4.98297	1.96668	8.92312	0	17.5676	243.283	0	2	0	0.770317	2	1	1
BOM_SUCESSO	3.5	99.69	96.11	98.88	54.01	91.8	92	1.29733	16.5147	4.32609	194.674	14.381	0.00143	0	0	5.66938	2.80107	0	5.25266	198.152	0	2	0	0.770317	2	1	1
JOAQUIM_TAVORA	3.15	99.88	91.48	99.8	97.98	97.8	97	4.12606	12.0503	2.95571	206.899	2.682	5.62771	2.86438	1.09212	0	0	5.39411	6.94444	329.678	0	2	0	0.770317	2	1	1
PARQUE_MANIBURA	3.69	99.9	91.47	100	4.85	97.2	96.9	5.20252	6.03037	0	65.7549	1.32	0	0	0	5.59689	0	0	16.6667	335.049	0	1	0	0.770317	2	1	1
JOSE_DE_ALENCAR	3.5	99.89	90.69	99.17	7.27	93.2	93.3	3.84363	5.15974	8.66229	43.3115	9.632	0	0	2.25308	0	0	0	25	335.996	0	2	0	0.770317	2	1	1
PARQUE_IRACEMA	3.07	99.63	89.8	99.2	15.8	97.1	96.9	4.28092	5.37334	2.35488	11.7744	2.73	7.95626	0	4.46501	2.33649	3.12145	0	66.6667	337.988	0	2	0	0.770317	2	1	1
SERRINHA	3.47	99.73	93.8	99.98	16.33	92.3	91.5	1.53528	9.7558	5.16245	302.863	18.259	0.81737	0.74364	0	2.36952	2.36428	4.72382	9.76923	369.088	0	2	0	0.770317	2	1	1
CIDADE_2000	3.15	100	99.01	100	99.89	98.4	97.8	2.88985	16.8089	2.39406	335.169	0	0.24397	0	0	0	0	0	0	327.986	0	1	0	0.770317	2	1	1
CAMBEBA	3.54	100	96.15	99.95	21.68	95.4	96	4.96805	2.83267	1.29853	155.824	2.52	0	0	0	0.64385	0	0	0	337.988	0	3	0	0.770317	2	1	1
AMADEU_FURTADO	3.46	99.79	91.08	100	95.79	96.8	95.6	3.30916	12.7733	0.846095	8.46095	4.832	13.0111	0	0	0	0.70303	0	20.8333	385.438	0	1	0	0.770317	2	1	1
VILA_MANOEL_SATIRO	3.41	99.85	94.79	99.63	23.41	94.6	94.3	1.54633	12.5236	1.56535	120.01	2.851	0.01219	0	4.61157	1.12229	5.55644	0	12.4167	243.283	0	2	0	0.770317	2	1	1
JARDIM_DAS_OLIVEIRAS	3.57	99.72	96.75	99.26	64.68	89.2	89.4	1.43163	12.5619	5.0226	589.319	54.463	0	0	0	0	2.96845	0	6.25	335.049	0	2	0	0.770317	2	1	1
PIRAMBU	3.66	97.86	84.29	97.15	76.13	87.9	87.6	1.05434	32.5029	10.5838	105.838	87.228	0	0	0	0	0	0.06301	0	385.438	0	2	1	0.770317	2	1	1
PICI	3.58	99.52	96.94	99.78	81.22	91.8	91.8	1.27789	11.2806	4.89317	93.2032	27.684	1.89989	0	1.85497	0	0	5.64806	7.77778	385.438	0	2	0	0.770317	2	1	1
BOM_FUTURO	3.25	99.85	99.54	99.95	98.83	97.3	97.1	2.30906	16.8639	0	46.375	0.401	0	0	0	0	0	0	0	369.088	0	1	0	0.770317	2	1	1
PARQUE_ARAXA	3.33	99.85	95.32	100	88.29	96.6	95.8	2.98386	14.2389	1.47449	427.602	0.262	0	0	0	0	0	0	0	385.438	0	2	0	0.770317	2	1	1
CARLITO_PAMPLONA	3.49	99.7	91.87	99.96	92.37	92.5	91.4	1.49107	21.5781	3.74596	91.9462	46.804	0	0	0	0	0	10.3461	21.4286	385.438	0	2	0	0.770317	2	1	1
AEROLANDIA	3.45	99.7	99	100	79.33	94.7	93	1.44672	10.4665	12.2026	1926.26	27.509	0	0	0	0	6.39954	0	11.1111	335.049	0	2	0	0.770317	2	1	1
MONDUBIM	3.44	99.78	97.08	98.5	26.63	93.2	94.1	1.43893	8.11067	4.16661	226.56	18.997	0.26548	2.23191	1.1878	0.74528	1.90423	1.41329	11.1192	363.768	0	1	0	0.770317	2	1	1
GUARARAPES	3.41	100	88.68	99.74	20.31	98.1	98.3	10.5047	3.93422	0	37.6081	3.705	0.38055	0	0	5.22102	0	0	2.94118	335.049	0	1	0	0.770317	2	1	1
BARRA_DO_CEARA	3.56	99.64	88.01	98.57	87.77	91.1	91.5	1.19434	17.8342	5.46866	151.755	57.643	0	1.72071	0	2.16745	0	1.72071	5.71429	385.438	0	2	0	0.770317	2	1	1
PADRE_ANDRADE	3.41	99.68	86.77	99.55	86.99	93	93.3	1.85532	10.7059	9.18484	313.816	5.884	5.78293	0	5.78293	0	8.07121	5.76318	22.7273	385.438	0	2	0	0.770317	2	1	1
JARDIM_AMERICA	3.38	99.92	98.73	99.92	92.66	96.4	96	2.12815	16.0544	4.03682	250.283	34.038	18.2948	0	0	0	9.14734	7.79181	10	369.088	0	2	0	0.770317	2	1	1
ITAOCA	3.34	99.81	95.37	99.73	27.02	94.8	94.6	1.77313	16.9937	0.793588	134.91	2.615	0	0	9.51732	0	9.53553	0.39446	7.69231	369.088	0	2	0	0.770317	2	1	1
PARQUE_PRESIDENTE_VARGAS	3.68	98.41	96.76	90.6	2.41	87.9	90.1	0.86712	4.41599	9.63656	178.965	40.768	0	0	1.85765	0	0	0	0	243.283	0	1	0	0.770317	2	1	1
MEIRELES	2.91	99.99	97	99.98	99.01	99.1	98.5	9.73297	14.4706	0.803213	82.9987	1.861	22.9449	0	0	0	0	0	10.5867	329.678	0	2	0	0.770317	2	1	1
MONTE_CASTELO	3.44	99.92	94.27	99.95	89.27	96.3	95.1	2.09717	16.8419	5.24462	149.846	8.131	0	0	0	5.95451	0	0	29.1667	385.438	0	2	0	0.770317	2	1	1
DAMAS	3.04	100	96.1	99.94	88.61	97.2	97.6	2.80008	12.4204	4.61851	120.081	3.63	9.7936	8.09655	7.10312	6.67198	7.55802	2.10043	33.6364	369.088	0	2	0	0.770317	2	1	1
CAIS_DO_PORTO	3.54	99.45	96.09	99.49	73.41	88.6	87.8	1.15804	8.8205	5.30856	752.046	49.437	2.5358	0.04429	5.50762	5.50762	2.75381	0.41233	17.5	329.353	0	1	0	0.770317	2	1	1
CONJUNTO_CEARA_II	3.51	99.93	99.3	99.91	96.94	97.1	96.7	1.82119	13.0478	0.836505	50.1903	0.471	0	0	0	0	0	0	0	198.152	0	3	0	0.770317	2	1	1
DOM_LUSTOSA	3.43	99.87	94.1	99.79	47.06	94.9	95.2	1.60969	11.1718	2.25938	105.438	4.803	0	0	6.57862	0.28523	5.93774	0	21.4286	198.152	0	2	0	0.770317	2	1	1
SAO_GERARDO_ALAGADICO	3.27	99.98	91.82	99.93	96.38	98.5	98.2	3.96987	10.0541	0	109.222	1.754	0	2.15529	0	0	0	1.7496	14.5455	385.438	0	2	0	0.770317	2	1	1
JOSE_BONIFACIO	3.11	100	97	100	97.85	98.4	97.6	3.30638	10.0639	0	67.1441	0.482	5.80634	0	0	0	7.94807	3.07559	6.66667	329.678	0	2	0	0.770317	2	1	1
CRISTO_REDENTOR	3.68	99.63	89.6	99.38	86.47	90.3	89.8	1.18037	22.9562	9.6357	163.066	69.805	0	6.00235	6.00405	0	0	0.00111	12.5	385.438	0	1	0	0.770317	2	1	1
FATIMA	3.19	99.96	97.45	99.99	97.97	99	98.3	5.13128	8.2473	0.849582	84.9582	0.876	4.94488	0	1.72044	0	2.47244	5.4687	6.34921	335.049	0	2	0	0.770317	2	1	1
JARDIM_GUANABARA	3.48	99.79	55.84	100	86.24	94.8	94.3	1.52845	20.3484	4.64592	292.029	0.982	0	0	0	0	13.0374	3.51531	15	137.848	0	2	0	0.770317	2	1	1
HENRIQUE_JORGE	3.45	99.78	96.11	100	26.28	94.8	95	1.64109	14.0285	9.16994	245.754	6.888	0	0	1.49002	2.69419	0.03149	2.94751	7.87037	198.152	0	2	0	0.770317	2	1	1
PRESIDENTE_KENNEDY	3.43	99.61	92.14	99.79	93.33	95.1	95	2.35615	13.6391	4.30422	116.214	23	8.28594	1.3406	0	0	10.7895	2.9324	26.9231	385.438	0	2	0	0.770317	2	1	1
SABIAGUABA	3.6	97.42	66.84	78.18	5.67	86.4	89.5	1.66605	0.14821	14.0318	233.863	0.807	0	0	0	0	0	0.48924	16.6667	327.14	0	1	0	0.770317	2	1	1
SIQUEIRA	3.63	99.5	97.3	90.99	23.87	87.9	89.1	0.96029	5.4854	4.41657	170.774	40.868	0.69417	0	3.42408	0	1.42787	0	16.9192	243.283	0	1	0	0.770317	2	1	1
PREFEITO_JOSE_WALTER	3.42	99.75	97.85	96.17	76.31	95.4	95.4	1.836	3.17123	11.2559	192.536	1.26	0.75928	0	0	0	0.51953	1.32584	13.3191	363.768	0	2	0	0.770317	2	1	1
FLORESTA	3.49	99.61	82.79	99.81	85.78	91.9	91.7	1.11254	17.0152	1.02796	0	55.478	0	0	0	0	4.11459	11.4661	21.4286	385.438	0	2	0	0.770317	2	1	1
SAO_JOAO_DO_TAUAPE	3.32	99.81	95.61	99.18	80.69	95.1	94.6	2.61355	11.1739	3.94647	688.839	10.352	3.37931	2.82917	2.82917	2.82877	0	2.82917	4.92157	335.049	0	2	0	0.770317	2	1	1
GRANJA_LISBOA	3.6	99.42	98.69	96.98	24.92	89.5	89.9	1.01602	10.9656	2.66362	41.8569	10.572	0.57563	0.54561	9.89872	0	2.34124	0	15	198.152	0	2	0	0.770317	2	1	1
VICENTE_PINZON	3.56	99.69	92.57	99.83	71.48	91.8	91.3	2.05724	14.9419	8.26608	700.442	50.127	0.69875	2.25696	0	0	0	1.01334	3.3908	329.353	0	2	0	0.770317	2	1	1
MARAPONGA	3.31	99.77	96.67	99.38	12.96	95.7	95.5	2.63081	5.99114	15.6006	516.771	5.097	10.2824	0.12355	0	0	7.72083	3.79242	40.9341	369.088	0	2	0	0.770317	2	1	1
VILA_VELHA	3.56	99.75	77.36	99.16	79.24	92.7	93.2	1.45773	8.92454	5.4636	61.0638	50.757	0	0	0	0.74933	0.0041	1.01207	7.89474	137.848	0	2	0	0.770317	2	1	1
PAPICU	3.31	99.69	94.94	99.32	85.93	94.5	93.5	4.22334	8.87406	3.23398	398.857	16.748	3.32477	0	0	0	0	3.37562	3.57143	329.353	0	1	0	0.770317	2	1	1
CIDADE_DOS_FUNCIONARIOS	3.41	99.87	88.93	99.96	8.22	97.4	97.2	4.6921	6.57036	3.25415	249.485	9.219	0	0	0	0	3.60258	0	7.14286	335.049	0	1	0	0.770317	2	1	1
BELA_VISTA	3.4	99.84	95.14	99.78	84.5	94.5	94.5	1.87845	17.3556	4.72785	325.04	9.183	4.86934	0	0	0	8.16128	4.5361	10.2381	369.088	0	2	0	0.770317	2	1	1
JOAO_XXIII	3.51	99.83	94.91	99.64	45.9	93.5	93.4	1.35219	15.8354	6.45821	505.893	15.857	0	0	0	0	0	0	0	198.152	0	2	0	0.770317	2	1	1
DIAS_MACEDO	3.46	99.68	96.35	98.82	32.95	92.1	91.2	1.33965	7.46045	0.817528	212.557	30.347	0	0	1.48751	0	0	0	0	335.049	0	1	0	0.770317	2	1	1
COCO	3.18	99.97	97.3	99.86	96.15	98.8	98.4	9.27912	6.3153	0	67.6459	1.792	7.90203	0	0	0	0	0	3.7037	329.353	0	1	0	0.770317	2	1	1
BOA_VISTA	3.28	99.21	97.85	99.42	6.29	93.2	93.2	1.52986	4.04769	8.8932	662.948	10.619	2.18527	0	0.4479	0	2.30419	0.74435	9.60784	335.049	0	1	0	0.770317	2	1	1
ANCURI	3.42	99.62	98.04	94.56	14.34	86.7	88.6	1.17994	3.13157	3.48129	161.884	7.667	0	0	10.1299	2.10947	6.8854	0	79.4643	323.623	0	2	0	0.770317	2	1	1
QUINTINO_CUNHA	3.59	99.54	83.14	98.25	79.78	91.5	91.9	1.28745	16.6625	6.12538	140.964	59.697	0	3.31517	0	0	0	1.10761	5.55556	137.848	0	2	0	0.770317	2	1	1
CONJUNTO_PALMEIRAS	4.02	99.7	97.36	98.1	83.07	89.7	91	0.80339	9.5583	3.51703	197.495	56.324	0	0	0	1.82496	0	0	12.5	337.988	0	2	0	0.770317	2	1	1
JACARECANGA	3.35	99.35	82.77	98.73	86.11	93.9	93.6	2.179	11.4059	2.78843	306.727	16.887	0	0	0	1.85921	0	0	0	385.438	0	1	0	0.770317	2	1	1
ALVARO_WEYNE	3.52	99.84	88.4	99.88	92.57	95	94.7	1.72292	16.7666	7.10524	259.132	12.885	0	0.0014	0	0	0	6.33926	3.125	385.438	0	2	0	0.770317	2	1	1
PRAIA_DO_FUTURO_I	3.42	99.64	82.18	97.77	35.43	87	88	2.2842	4.11545	14.9343	3016.73	26.452	0	0	0	0	0	0	0	329.353	0	1	1	0.770317	2	1	1
LAGOA_REDONDA	3.5	99.6	90.24	98.35	26.03	90.3	91.9	1.59963	2.38991	4.60552	212.562	6.055	0	0	0	0.55695	0.59753	0.59753	35.7143	335.996	0	2	0	0.770317	2	1	1
PEDRAS	3.63	99.19	86.76	79.46	0.54	86.8	87.5	1.29905	0.316219	36.9004	73.8007	0	0	0	0	0	2.0124	0	66.6667	323.623	0	2	0	0.770317	2	1	1
OLAVO_OLIVEIRA	3.59	99.54	83.14	98.25	79.78	91.5	91.9	1.28745	16.8414	6.12538	16.8435	9.609	0	0	0	0	3.6291	31.837	42.8571	137.848	0	2	0	0.770317	2	1	1
AUTRAN_NUNES	3.78	99.66	95.92	99.77	84.2	88	88.6	1.08986	21.5318	6.53625	252.113	69.622	0	0	14.1188	8.58436	0.51007	0	14.2857	198.152	0	2	0	0.770317	2	1	1
VILA_ELLERY	3.43	99.91	89.53	100	97.56	96.1	95.2	2.08847	17.2099	6.29644	251.857	0.596	0	3.53992	0	0	0	2.76969	0	385.438	0	2	0	0.770317	2	1	1
VARJOTA	3.01	100	95.81	100	97.6	98.1	97.9	5.88365	16.0438	2.35156	305.703	4.841	8.32435	0	0	0	0	0	5	329.678	0	2	0	0.770317	2	1	1
SALINAS	3.51	99.76	94.2	97.47	32.9	94.3	95	5.18962	1.69167	0	23.0362	2.402	0	3.07006	0	0	0	0	9.09091	335.049	0	1	0	0.770317	2	1	1
CONJUNTO_CEARA_I	3.51	99.98	97.95	99.98	99.69	97.2	97	1.85384	12.3262	2.57573	417.268	4.124	0	0	0	0	0	0	0	198.152	0	2	0	0.770317	2	1	1
PARQUE_DOIS_IRMAOS	3.64	99.81	96.14	98.68	30.85	93.4	94.3	1.71025	6.23689	1.81772	76.3442	17.642	0	0	0	0	0	0	0	363.768	0	1	0	0.770317	2	1	1
EDSON_QUEIROZ	3.76	99.95	89.36	98.12	21.69	95.3	95.3	3.03068	1.62521	8.91623	111.453	23.795	0	0.18606	0.18112	0.36659	0	0	10	33.7133	0	2	0	0.728507	1	1	1
PAN_AMERICANO	3.41	99.81	93.29	100	82.64	94.8	94.3	1.67005	16.2957	8.98573	202.179	1.876	0	0	0	5.50316	0	0	0	27.208	0	2	0	0.728507	1	1	1
DAMAS	3.04	100	96.1	99.94	88.61	97.2	97.6	2.80008	12.4204	4.61851	92.3702	3.63	11.4284	0	3.66394	0	9.80381	0	12.6923	27.208	0	2	0	0.728507	1	1	1
HENRIQUE_JORGE	3.45	99.78	96.11	100	26.28	94.8	95	1.64109	14.0285	9.16994	88.0314	6.888	0	0	1.49002	0	0	0	3.92308	8.7019	0	2	0	0.728507	0	1	1
JARDIM_CEARENSE	3.46	99.66	96.01	99.28	27.69	94.6	94.8	2.15283	11.8549	1.96002	0	8.116	1.18317	0	0	0	0	2.83292	0	27.208	0	2	0	0.728507	1	1	1
CIDADE_2000	3.15	100	99.01	100	99.89	98.4	97.8	2.88985	16.8089	2.39406	35.9109	0	0	0	0	0	0	0	0	33.7133	0	1	0	0.728507	1	1	1
ALDEOTA	3.08	99.96	93.7	99.91	97.89	98.5	98	8.16436	11.0242	0.934951	44.4102	2.036	9.83759	3.29325	0	0	0	0	9.20833	28.1225	0	2	0	0.728507	1	1	1
JACARECANGA	3.35	99.35	82.77	98.73	86.11	93.9	93.6	2.179	11.4059	2.78843	202.161	16.887	0	0	0	1.85921	0	0	0	46.9593	0	1	0	0.728507	1	1	1
LUCIANO_CAVALCANTE	3.46	99.82	92.49	99.24	29.45	95.5	95.7	4.56298	4.08574	3.82214	70.0726	2.423	1.58818	1.16846	0	0	1.28519	0	1.96078	32.2737	0	2	0	0.728507	1	1	1
GRANJA_PORTUGAL	3.67	99.02	97.79	97.48	44.35	88.1	88.7	1.01405	15.8284	7.49138	47.4454	31.215	2.78935	2.69639	2.78935	0.18035	0	0	8.82353	8.7019	0	2	0	0.728507	0	1	1
JANGURUSSU	3.54	99.66	98.11	97.35	59.51	93	93.8	1.24054	5.64363	13.9268	56.8839	28.768	0.78125	0	0.78125	0.73365	0.76583	1.02958	19.3182	26.2948	0	2	0	0.728507	1	1	1
JARDIM_DAS_OLIVEIRAS	3.57	99.72	96.75	99.26	64.68	89.2	89.4	1.43163	12.5619	5.0226	197.556	54.463	0	0	0	2.96845	0.37948	0	14.2857	32.2737	0	2	0	0.728507	1	1	1
OLAVO_OLIVEIRA	3.59	99.54	83.14	98.25	79.78	91.5	91.9	1.28745	16.8414	6.12538	8.42176	9.609	0	0	0	0	0	10.0095	7.14286	17.3029	0	2	0	0.728507	1	1	1
DOM_LUSTOSA	3.43	99.87	94.1	99.79	47.06	94.9	95.2	1.60969	11.1718	2.25938	37.6563	4.803	0	0	0	0	5.93774	5.93774	21.4286	8.7019	0	2	0	0.728507	0	1	1
PARQUELANDIA	3.22	99.91	94.29	99.98	94.38	97.9	97.8	3.4798	11.6236	3.4303	89.1877	0	0.9955	0	0	0	0	0	0	46.9593	0	2	0	0.728507	1	1	1
VARJOTA	3.01	100	95.81	100	97.6	98.1	97.9	5.88365	16.0438	2.35156	58.7889	4.841	0	0.26485	0	0	0	0	0	28.1225	0	2	0	0.728507	1	1	1
PEDRAS	3.63	99.19	86.76	79.46	0.54	86.8	87.5	1.29905	0.316219	36.9004	73.8007	0	0	0	0	0	0.8126	0	16.6667	21.4594	0	2	0	0.728507	1	1	1
VILA_VELHA	3.56	99.75	77.36	99.16	79.24	92.7	93.2	1.45773	8.92454	5.4636	33.7458	50.757	0	0	0	0.74933	0	1.01207	5.26316	17.3029	0	2	0	0.728507	1	1	1
PLANALTO_AYRTON_SENNA	3.56	99.74	95.54	99.72	9.32	88.9	90	1.05927	9.92392	0.753031	12.5505	42.011	0	0	0	0	0	0	0	22.6446	0	2	0	0.728507	1	1	1
PREFEITO_JOSE_WALTER	3.42	99.75	97.85	96.17	76.31	95.4	95.4	1.836	3.17123	11.2559	41.4692	1.26	0	0	0	0	0	0	0	22.6446	0	2	0	0.728507	1	1	1
MONTESE	3.26	99.87	91.56	99.19	83.09	95.8	94.8	2.37034	13.727	4.57526	99.1307	5.189	0	0	0	0	0.93873	0	0	27.208	0	2	0	0.728507	1	1	1
BARROSO	3.59	99.51	96.15	95.7	48.72	89.3	90.3	1.15496	8.78463	6.63482	238.854	39.12	0	0	0	7.51639	2.1926	0.73843	12.1429	26.2948	0	1	0	0.728507	1	1	1
PADRE_ANDRADE	3.41	99.68	86.77	99.55	86.99	93	93.3	1.85532	10.7059	9.18484	137.773	5.884	0	0	0	0	6.16839	4.30712	12.9371	46.9593	0	2	0	0.728507	1	1	1
SAO_GERARDO_ALAGADICO	3.27	99.98	91.82	99.93	96.38	98.5	98.2	3.96987	10.0541	0	54.6112	1.754	0	0	0	4.84358	0	0	4.54545	46.9593	0	2	0	0.728507	1	1	1
ITAOCA	3.34	99.81	95.37	99.73	27.02	94.8	94.6	1.77313	16.9937	0.793588	31.7435	2.615	0.77558	0	7.02376	0	7.09861	0	7.69231	27.208	0	2	0	0.728507	1	1	1
CIDADE_DOS_FUNCIONARIOS	3.41	99.87	88.93	99.96	8.22	97.4	97.2	4.6921	6.57036	3.25415	65.083	9.219	0	0	0	0	4.65099	0	14.2857	32.2737	0	1	0	0.728507	1	1	1
DIONISIO_TORRES	3.23	99.94	97.58	99.98	97.46	99	98.5	7.98684	9.16069	1.89994	37.9987	1.348	7.39259	0	0	0	0	0	9.19913	28.1225	0	2	0	0.728507	1	1	1
DIAS_MACEDO	3.46	99.68	96.35	98.82	32.95	92.1	91.2	1.33965	7.46045	0.817528	49.0517	30.347	0	0	1.48751	0	0	4.30433	10	32.2737	0	1	0	0.728507	1	1	1
VILA_MANOEL_SATIRO	3.41	99.85	94.79	99.63	23.41	94.6	94.3	1.54633	12.5236	1.56535	33.916	2.851	0.01219	0	4.55714	0	0	0	4.16667	9.17277	0	2	0	0.728507	0	1	1
LAGOA_REDONDA	3.5	99.6	90.24	98.35	26.03	90.3	91.9	1.59963	2.38991	4.60552	77.9396	6.055	0	0	0	0	0.59753	0.59753	21.4286	27.3807	0	2	0	0.728507	1	1	1
JARDIM_GUANABARA	3.48	99.79	55.84	100	86.24	94.8	94.3	1.52845	20.3484	4.64592	73.0072	0.982	0	0	0	0	0	0	0	17.3029	0	2	0	0.728507	1	1	1
BELA_VISTA	3.4	99.84	95.14	99.78	84.5	94.5	94.5	1.87845	17.3556	4.72785	135.926	9.183	0	0	0	0	3.3822	0	0	27.208	0	2	0	0.728507	1	1	1
PARQUE_MANIBURA	3.69	99.9	91.47	100	4.85	97.2	96.9	5.20252	6.03037	0	0	1.32	0	0	0	0	0	4.09239	16.6667	32.2737	0	1	0	0.728507	1	1	1
JARDIM_AMERICA	3.38	99.92	98.73	99.92	92.66	96.4	96	2.12815	16.0544	4.03682	40.3682	34.038	9.14734	0	0	0	0	6.5375	4.77273	27.208	0	2	0	0.728507	1	1	1
SABIAGUABA	3.6	97.42	66.84	78.18	5.67	86.4	89.5	1.66605	0.14821	14.0318	93.5454	0.807	0	0	0	0	0	0	0	28.2589	0	1	0	0.728507	1	1	1
SIQUEIRA	3.63	99.5	97.3	90.99	23.87	87.9	89.1	0.96029	5.4854	4.41657	38.2769	40.868	0.69417	0	0.64417	0	0.28652	1.1398	11.4907	9.17277	0	1	0	0.728507	0	1	1
PRAIA_DO_FUTURO_II	3.46	99.19	95.26	94.22	37.01	88.5	88.8	1.34302	3.73285	0	248.427	39.904	0	0	0	0	0	0	0	33.7133	0	1	0	0.728507	1	1	1
CAMBEBA	3.54	100	96.15	99.95	21.68	95.4	96	4.96805	2.83267	1.29853	64.9266	2.52	0	0	0	0.64385	0	0	0	26.2948	0	3	0	0.728507	1	1	1
ANCURI	3.42	99.62	98.04	94.56	14.34	86.7	88.6	1.17994	3.13157	3.48129	103.017	7.667	0	0	6.87743	2.10947	6.8854	0	43.75	21.4594	0	2	0	0.728507	1	1	1
VILA_PERI	3.39	99.8	94.49	99.95	13.05	95.3	95.1	1.56318	13.9601	1.91847	67.1463	1.916	0.03361	0	0	2.59719	4.58287	0.8198	2	27.208	0	2	0	0.728507	1	1	1
FLORESTA	3.49	99.61	82.79	99.81	85.78	91.9	91.7	1.11254	17.0152	1.02796	0	55.478	0	0	0	0	3.30201	4.93241	7.14286	46.9593	0	2	0	0.728507	1	1	1
CENTRO	2.9	99.9	85.97	99.69	94.86	97.3	97.2	2.77955	5.9343	3.12261	62.4523	2.966	2.79545	0	0	0	2.45633	0.80482	4.83871	28.1225	0	2	0	0.728507	1	1	1
PRAIA_DE_IRACEMA	2.87	100	97.8	99.82	97.98	98	96.6	4.92934	6.16865	3.16356	94.9067	0.736	14.8212	0	0	0	0	0	12.5	28.1225	0	2	0	0.728507	1	1	1
ALTO_DA_BALANCA	3.39	99.5	97	99.95	90.06	92.7	92.8	1.46983	14.122	3.09071	46.3607	37.184	0	0	0	8.95726	9.02142	0	33.3333	32.2737	0	2	0	0.728507	1	1	1
GUARARAPES	3.41	100	88.68	99.74	20.31	98.1	98.3	10.5047	3.93422	0	0	3.705	0	0	3.37168	0	0	0	2.38095	32.2737	0	1	0	0.728507	1	1	1
CURIO	3.64	99.71	95.24	96.48	2.76	90.1	89.6	1.53185	11.9309	5.18672	233.402	91.757	0	0	0	0	0	0	0	27.3807	0	2	0	0.728507	1	1	1
PARQUE_ARAXA	3.33	99.85	95.32	100	88.29	96.6	95.8	2.98386	14.2389	1.47449	58.9797	0.262	0	0	0	0	0	0	0	46.9593	0	2	0	0.728507	1	1	1
PARQUE_IRACEMA	3.07	99.63	89.8	99.2	15.8	97.1	96.9	4.28092	5.37334	2.35488	0	2.73	0	0	4.46501	2.33649	3.12145	0	41.6667	26.2948	0	2	0	0.728507	1	1	1
FARIAS_BRITO	3.33	99.75	89.35	99.67	86.63	96.1	95.7	2.64575	13.2549	2.46245	16.4163	14.807	0	0	0	0	2.31023	0	0	46.9593	0	1	0	0.728507	1	1	1
CONJUNTO_ESPERANCA	3.45	99.94	97.83	98.46	61.33	94.2	94.1	1.53155	14.9819	6.03573	120.715	9.439	0	0	0	0	2.8014	0	0	9.17277	0	2	0	0.728507	0	1	1
PIRAMBU	3.66	97.86	84.29	97.15	76.13	87.9	87.6	1.05434	32.5029	10.5838	38.9929	87.228	0	0	0	0	0	0	0	46.9593	0	2	1	0.728507	1	1	1
BOM_SUCESSO	3.5	99.69	96.11	98.88	54.01	91.8	92	1.29733	16.5147	4.32609	84.1184	14.381	0	0	0	4.48627	6.43558	0	8	8.7019	0	2	0	0.728507	0	1	1
SAPIRANGA_COITE	3.73	99.68	93.24	95.8	10.27	92.6	92.7	2.78344	6.82291	1.2316	27.7111	39.548	0	0	0	0.41969	0	0.39854	0	33.7133	0	2	0	0.728507	1	1	1
PAPICU	3.31	99.69	94.94	99.32	85.93	94.5	93.5	4.22334	8.87406	3.23398	134.749	16.748	0	0	0	0	0	0	0	35.6183	0	1	0	0.728507	1	1	1
PARQUE_DOIS_IRMAOS	3.64	99.81	96.14	98.68	30.85	93.4	94.3	1.71025	6.23689	1.81772	25.4481	17.642	0	0	0	1.14088	0	0	16.6667	22.6446	0	1	0	0.728507	1	1	1
GUAJIRU	3.59	99.73	98.71	98.98	13.96	93.2	93.9	1.87528	6.23311	4.455	29.7	11.139	0	0	0	0	0	0	0	27.3807	0	3	1	0.728507	1	1	1
VILA_UNIAO	3.39	99.8	92.82	99.98	94.17	95.9	95.2	2.69712	10.6972	5.15099	160.968	6.297	4.87883	0	0	0	0	3.97323	5.55556	27.208	0	3	0	0.728507	1	1	1
MUCURIPE	3.09	99.73	91.05	99.1	89.09	97.2	96.9	7.56863	15.8758	3.60127	194.468	26.639	0	0	0	0	0	0	0	28.1225	0	1	0	0.728507	1	1	1
CAJAZEIRAS	3.28	99.93	98.48	97.17	47.6	93.7	94.8	2.12258	4.33217	4.10341	47.8731	8.973	2.09092	0	2.09092	2.54408	2.76771	0	30	26.2948	0	1	0	0.728507	1	1	1
PARANGABA	3.34	99.84	87.02	98.79	39.64	95.7	95.5	2.3211	7.77178	2.23964	73.5882	2.461	7.65098	2.77108	0.37664	0	4.85543	3.97506	8.75547	27.208	0	2	0	0.728507	1	1	1
PARQUE_SANTA_MARIA	3.42	99.62	98.04	94.56	14.34	86.7	88.6	1.17994	5.34472	3.48129	19.1571	35.222	3.61296	2.51013	0	7.22597	6.28614	0	34.6154	26.2948	0	2	0	0.728507	1	1	1
PICI	3.58	99.52	96.94	99.78	81.22	91.8	91.8	1.27789	11.2806	4.89317	37.2813	27.684	4.01564	0	0	0	0.99251	2.51982	7.20663	46.9593	0	2	0	0.728507	1	1	1
CANINDEZINHO	3.57	99.45	98.87	94.36	14.92	88.1	90.4	0.95361	11.0406	5.04662	28.8378	53.467	0	0	5.73264	0.73134	4.80531	0	18.373	9.17277	0	2	0	0.728507	0	1	1
ITAPERI	3.2	99.77	92.06	99.9	19.01	95.8	95.8	2.21288	8.99524	3.51062	48.271	6.936	4.71555	1.17244	0	0	0	1.55885	3.44828	27.208	0	2	0	0.728507	1	1	1
JOAQUIM_TAVORA	3.15	99.88	91.48	99.8	97.98	97.8	97	4.12606	12.0503	2.95571	54.8917	2.682	3.59087	0	1.09212	0	0	0	1.42857	28.1225	0	2	0	0.728507	1	1	1
PARREAO	3.43	99.97	98.78	99.47	98.6	98	96.8	3.61395	10.8884	0	17.8859	1.588	6.87191	0	0	0	0	5.41597	6.06618	27.208	0	2	0	0.728507	1	1	1
COCO	3.18	99.97	97.3	99.86	96.15	98.8	98.4	9.27912	6.3153	0	24.1593	1.792	4.30704	0.36425	0	0	0	0	1.81818	35.6183	0	1	0	0.728507	1	1	1
ANTONIO_BEZERRA	3.45	99.65	89.02	99.68	77.47	94.7	95.1	1.66915	11.9261	7.27886	226.028	9.971	0	0	0	3.22436	0.30205	6.44866	3.94737	17.3029	0	2	0	0.728507	1	1	1
PRESIDENTE_KENNEDY	3.43	99.61	92.14	99.79	93.33	95.1	95	2.35615	13.6391	4.30422	30.1296	23	4.14297	0	0	0	10.3661	0	15.3846	46.9593	0	2	0	0.728507	1	1	1
DEMOCRITO_ROCHA	3.36	99.94	97.13	99.85	47.57	95.6	94.7	1.67598	13.854	4.50329	108.079	18.084	6.59269	0	0	0	0	0	5	27.208	0	2	0	0.728507	1	1	1
JOAO_XXIII	3.51	99.83	94.91	99.64	45.9	93.5	93.4	1.35219	15.8354	6.45821	177.601	15.857	0	0	0	0	0.09494	0	0	8.7019	0	2	0	0.728507	0	1	1
GENIBAU	3.55	99.43	97.51	97.62	62.88	87.5	89.6	0.96445	18.779	4.17311	36.8216	74.272	0	0	7.90732	3.25318	0	3.25318	10.8696	8.7019	0	2	0	0.728507	0	1	1
FATIMA	3.19	99.96	97.45	99.99	97.97	99	98.3	5.13128	8.2473	0.849582	46.727	0.876	5.74981	0	1.72044	0	0	2.99626	3.125	32.2737	0	2	0	0.728507	1	1	1
MESSEJANA	3.41	99.82	96.59	99.81	24.25	94.5	94.5	1.94071	6.93054	11.1628	204.256	5.959	0	1.16167	0	2.75493	1.56039	0.37532	25.7576	26.2948	0	2	0	0.728507	1	1	1
CONJUNTO_CEARA_II	3.51	99.93	99.3	99.91	96.94	97.1	96.7	1.82119	13.0478	0.836505	37.6427	0.471	0	0	0	0	0	0	0	8.7019	0	3	0	0.728507	0	1	1
AMADEU_FURTADO	3.46	99.79	91.08	100	95.79	96.8	95.6	3.30916	12.7733	0.846095	0	4.832	7.8579	0	0	0	0	0	6.25	46.9593	0	1	0	0.728507	1	1	1
CARLITO_PAMPLONA	3.49	99.7	91.87	99.96	92.37	92.5	91.4	1.49107	21.5781	3.74596	23.8379	46.804	0	0	0	0	0	0	0	46.9593	0	2	0	0.728507	1	1	1
PARQUE_SANTA_ROSA	3.43	99.79	93.91	99.97	4.97	91.6	92.6	1.2602	12.9409	11.6126	131.61	4.051	0	7.07021	2.77805	7.07021	0	0	33.0357	9.17277	0	2	0	0.728507	0	1	1
MANUEL_DIAS_BRANCO	3.27	95.02	87.1	87.33	40.5	89.2	92.3	3.37165	0.327824	0	0	7.205	0	0	0	0	0	0	0	33.7133	0	1	0	0.728507	1	1	1
BOM_FUTURO	3.25	99.85	99.54	99.95	98.83	97.3	97.1	2.30906	16.8639	0	15.4583	0.401	0	0	0	0	0	0	0	27.208	0	1	0	0.728507	1	1	1
BOM_JARDIM	3.6	99.46	97.83	99.47	41.04	89.4	90.7	1.05033	15.7374	15.734	86.5369	21.808	0	0	4.17884	1.19176	5.58359	0	3.84615	8.7019	0	2	0	0.728507	0	1	1
CONJUNTO_PALMEIRAS	4.02	99.7	97.36	98.1	83.07	89.7	91	0.80339	9.5583	3.51703	43.2865	56.324	0	0	0	0	0	0	0	26.2948	0	2	0	0.728507	1	1	1
JOQUEI_CLUBE	3.4	99.84	82.19	100	61.18	95.2	95.2	2.12739	11.4726	1.53665	76.8325	1.402	6.27489	0	0	0	3.09402	10.5641	12.8788	27.208	0	2	0	0.728507	1	1	1
SAO_JOAO_DO_TAUAPE	3.32	99.81	95.61	99.18	80.69	95.1	94.6	2.61355	11.1739	3.94647	297.779	10.352	0.55014	0	0	0	5.13266	2.6616	3.06122	32.2737	0	2	0	0.728507	1	1	1
MEIRELES	2.91	99.99	97	99.98	99.01	99.1	98.5	9.73297	14.4706	0.803213	26.7738	1.861	20.5694	0	0	0	0	0	9.82143	28.1225	0	2	0	0.728507	1	1	1
CAIS_DO_PORTO	3.54	99.45	96.09	99.49	73.41	88.6	87.8	1.15804	8.8205	5.30856	522.008	49.437	0	0	0	0	2.75381	0	2.5	35.6183	0	1	0	0.728507	1	1	1
VICENTE_PINZON	3.56	99.69	92.57	99.83	71.48	91.8	91.3	2.05724	14.9419	8.26608	378.499	50.127	2.29385	0	0	0	0	0	1.66667	35.6183	0	2	0	0.728507	1	1	1
COUTO_FERNANDES	3.38	99.36	88.81	99.94	68.42	92	91.8	1.80291	15.8501	3.76506	56.4759	44.781	5.29215	0	0	12.0864	0	0	3.84615	27.208	0	1	0	0.728507	1	1	1
CONJUNTO_CEARA_I	3.51	99.98	97.95	99.98	99.69	97.2	97	1.85384	12.3262	2.57573	36.0602	4.124	0	0	0	0	0	0	0	8.7019	0	2	0	0.728507	0	1	1
VILA_ELLERY	3.43	99.91	89.53	100	97.56	96.1	95.2	2.08847	17.2099	6.29644	88.1501	0.596	0	0	0	0	0	0	0	46.9593	0	2	0	0.728507	1	1	1
AEROPORTO	3.61	99.75	96.81	99.96	44.67	88.9	88.6	1.20122	1.42069	0	0	5.872	1.14764	0	0.75383	0	2.09149	0.21035	20	32.2737	0	2	0	0.728507	1	1	1
SAO_BENTO	3.36	99.26	94.29	96.47	37.04	90.5	92.1	1.1995	5.44238	0	0	7.986	1.02709	0	0	0	0	0	0	24.5989	0	1	0	0.728507	1	1	1
MONDUBIM	3.44	99.78	97.08	98.5	26.63	93.2	94.1	1.43893	8.11067	4.16661	35.1558	18.997	0.26548	0	0.18514	0.74528	1.49056	0.74528	3.40444	22.6446	0	1	0	0.728507	1	1	1
JARDIM_IRACEMA	3.52	99.74	80.87	99.95	83.64	94.4	94.1	1.35618	21.2665	8.54153	111.04	15.433	0	0	0	0	0	6.77131	6.25	17.3029	0	2	0	0.728507	1	1	1
SERRINHA	3.47	99.73	93.8	99.98	16.33	92.3	91.5	1.53528	9.7558	5.16245	68.8326	18.259	0.81737	0	2.48176	0	0	0.00403	2.08333	27.208	0	2	0	0.728507	1	1	1
DENDE	3.26	99.81	97.66	99.48	13.39	93.3	94.1	1.91575	2.90554	0	0	2.331	0	0	0	0	0	0	0	27.208	0	1	0	0.728507	1	1	1
QUINTINO_CUNHA	3.59	99.54	83.14	98.25	79.78	91.5	91.9	1.28745	16.6625	6.12538	31.0121	59.697	0	0	0	0	0	0	0	17.3029	0	2	0	0.728507	1	1	1
PASSARE	3.38	99.77	97.81	97.95	46.62	92.4	92.9	1.74035	7.17808	4.27625	52.4812	20.505	3.00692	0	0	1.54841	2.70566	1.65196	10.6203	26.2948	0	2	0	0.728507	1	1	1
RODOLFO_TEOFILO	3.36	99.82	93.02	99.93	92.56	96.5	95.7	2.43592	11.0987	2.59014	139.867	4.16	5.21314	0	2.22136	0	15.8239	0	11.943	46.9593	0	2	0	0.728507	1	1	1
ALVARO_WEYNE	3.52	99.84	88.4	99.88	92.57	95	94.7	1.72292	16.7666	7.10524	66.8729	12.885	0	0	0	0	0	4.94458	6.45833	46.9593	0	2	0	0.728507	1	1	1
BENFICA	2.98	99.8	96.77	99.93	96.13	98.3	97.6	3.01879	9.02911	2.29305	22.9305	0.696	17.6613	0	0	0	1.25578	6.54824	15	46.9593	0	2	0	0.728507	1	1	1
MARAPONGA	3.31	99.77	96.67	99.38	12.96	95.7	95.5	2.63081	5.99114	15.6006	58.5023	5.097	10.2852	0	0	0	4.12253	2.71546	23.0769	27.208	0	2	0	0.728507	1	1	1
MONTE_CASTELO	3.44	99.92	94.27	99.95	89.27	96.3	95.1	2.09717	16.8419	5.24462	44.9539	8.131	0	0	0	5.95451	0	0	25	46.9593	0	2	0	0.728507	1	1	1
GRANJA_LISBOA	3.6	99.42	98.69	96.98	24.92	89.5	89.9	1.01602	10.9656	2.66362	7.61035	10.572	0.57563	0.04909	1.47232	0	0.86892	0	2.46951	8.7019	0	2	0	0.728507	0	1	1
JOSE_DE_ALENCAR	3.5	99.89	90.69	99.17	7.27	93.2	93.3	3.84363	5.15974	8.66229	0	9.632	0	0	2.25308	0	0	0	25	27.3807	0	2	0	0.728507	1	1	1
MOURA_BRASIL	3.57	99.52	95.33	90.86	91.05	91.8	88.2	1.32113	8.90398	13.151	0	36.536	0	0	0	0	0.14333	0	0	46.9593	0	2	0	0.728507	1	1	1
AEROLANDIA	3.45	99.7	99	100	79.33	94.7	93	1.44672	10.4665	12.2026	644.993	27.509	0	0	0	0	7.46362	0	5.55556	32.2737	0	2	0	0.728507	1	1	1
PAUPINA	3.46	99.43	94.35	98.84	15.52	91.1	91.8	1.42728	2.72066	3.37587	33.7587	3.392	0.87752	0.39573	1.29637	1.29639	0.33722	0	46.6667	21.4594	0	2	0	0.728507	1	1	1
COACU	3.53	99.75	94.6	99.56	23.31	91.9	93.1	1.65825	4.3485	0	13.7741	4.104	0	0	0	0	0	0	0	27.3807	0	2	0	0.728507	1	1	1
JOSE_BONIFACIO	3.11	100	97	100	97.85	98.4	97.6	3.30638	10.0639	0	33.5721	0.482	0.38348	0	0	0	0	3.07559	0	28.1225	0	2	0	0.728507	1	1	1
PRAIA_DO_FUTURO_I	3.42	99.64	82.18	97.77	35.43	87	88	2.2842	4.11545	14.9343	1821.98	26.452	0	0	0	0	0	0	0	35.6183	0	1	1	0.728507	1	1	1
BARRA_DO_CEARA	3.56	99.64	88.01	98.57	87.77	91.1	91.5	1.19434	17.8342	5.46866	47.8508	57.643	0	0	0	0.44673	0	1.72071	1.47059	46.9593	0	2	0	0.728507	1	1	1
CRISTO_REDENTOR	3.68	99.63	89.6	99.38	86.47	90.3	89.8	1.18037	22.9562	9.6357	70.4147	69.805	0	0	0	0	0	0.00111	0	46.9593	0	1	0	0.728507	1	1	1
PARQUE_PRESIDENTE_VARGAS	3.68	98.41	96.76	90.6	2.41	87.9	90.1	0.86712	4.41599	9.63656	68.8326	40.768	0	0	2.3401	0	0	0	0	9.17277	0	1	0	0.728507	0	1	1
PARQUE_SAO_JOSE	3.47	99.77	95.46	99.14	19.46	91.2	92.1	1.24022	17.6635	12.2757	188.857	53.826	0	0	11.7711	2.26524	14.1699	0	10.7143	8.7019	0	2	0	0.728507	0	1	1
LOURDES	3.51	99.9	85.63	100	85.31	96.2	96.3	9.74515	2.5058	0	0	2.866	5.19517	0	0	0	0	0	25	35.6183	0	1	0	0.728507	1	1	1
AUTRAN_NUNES	3.78	99.66	95.92	99.77	84.2	88	88.6	1.08986	21.5318	6.53625	70.0313	69.622	0	0	8.22266	0	0	0	3.57143	8.7019	0	2	0	0.728507	0	1	1
BOA_VISTA	3.28	99.21	97.85	99.42	6.29	93.2	93.2	1.52986	4.04769	8.8932	169.779	10.619	2.18527	0	0	0.26003	0.58243	0.74435	6.06618	32.2737	0	1	0	0.728507	1	1	1
SALINAS	3.51	99.76	94.2	97.47	32.9	94.3	95	5.18962	1.69167	0	0	2.402	0.37232	2.7502	0	0	0.93422	0.16293	9.09091	32.2737	0	1	0	0.728507	1	1	1
VARJOTA	3.01	100	95.81	100	97.6	98.1	97.9	5.88365	16.0438	2.35156	47.0312	4.841	0	0	0	0	0	0	0	134.334	0	2	0	0.877465	2	0	1
ANCURI	3.42	99.62	98.04	94.56	14.34	86.7	88.6	1.17994	3.13157	3.48129	14.7167	7.667	0	0	5.9852	0	1.03441	0	11.1111	102.806	0	2	0	0.877465	2	0	1
VILA_UNIAO	3.39	99.8	92.82	99.98	94.17	95.9	95.2	2.69712	10.6972	5.15099	51.5099	6.297	2.32046	0	0	0	4.86078	0	3.125	127.92	0	3	0	0.877465	2	0	1
CAMBEBA	3.54	100	96.15	99.95	21.68	95.4	96	4.96805	2.83267	1.29853	12.9853	2.52	0	0	0	0.64385	0	0	0	109.728	0	3	0	0.877465	2	0	1
CARLITO_PAMPLONA	3.49	99.7	91.87	99.96	92.37	92.5	91.4	1.49107	21.5781	3.74596	23.8379	46.804	0	0	0	0	0	5.18581	7.14286	114.615	0	2	0	0.877465	2	0	1
FATIMA	3.19	99.96	97.45	99.99	97.97	99	98.3	5.13128	8.2473	0.849582	4.24791	0.876	3.27738	0.50459	1.72044	0	3.94354	8.50753	6.71642	122.822	0	2	0	0.877465	2	0	1
VICENTE_PINZON	3.56	99.69	92.57	99.83	71.48	91.8	91.3	2.05724	14.9419	8.26608	121.816	50.127	0.6563	0	1.3188	0	0	1.01334	3.33333	129.72	0	2	0	0.877465	2	0	1
CONJUNTO_CEARA_I	3.51	99.98	97.95	99.98	99.69	97.2	97	1.85384	12.3262	2.57573	61.8174	4.124	0	0	0	0	0	0	0	84.999	0	2	0	0.877465	1	0	1
PAPICU	3.31	99.69	94.94	99.32	85.93	94.5	93.5	4.22334	8.87406	3.23398	64.6796	16.748	3.48314	0	0	0	0	0	1.28205	129.72	0	1	0	0.877465	2	0	1
CIDADE_DOS_FUNCIONARIOS	3.41	99.87	88.93	99.96	8.22	97.4	97.2	4.6921	6.57036	3.25415	21.6943	9.219	0	0	0	0.56688	3.60258	0	14.2857	122.822	0	1	0	0.877465	2	0	1
CENTRO	2.9	99.9	85.97	99.69	94.86	97.3	97.2	2.77955	5.9343	3.12261	27.7566	2.966	1.34239	0	0	0	2.45633	3.52889	7.03125	134.334	0	2	0	0.877465	2	0	1
JARDIM_AMERICA	3.38	99.92	98.73	99.92	92.66	96.4	96	2.12815	16.0544	4.03682	16.1473	34.038	2.27841	0	0.39728	0	9.61941	0	2.27273	127.92	0	2	0	0.877465	2	0	1
JARDIM_GUANABARA	3.48	99.79	55.84	100	86.24	94.8	94.3	1.52845	20.3484	4.64592	66.3702	0.982	0	0	0	0	6.07538	1.13904	5	69.8972	0	2	0	0.877465	1	0	1
MONDUBIM	3.44	99.78	97.08	98.5	26.63	93.2	94.1	1.43893	8.11067	4.16661	10.4165	18.997	0.415	0	0.74528	0.00221	0.74528	0.74528	3.50877	104.955	0	1	0	0.877465	2	0	1
PIRAMBU	3.66	97.86	84.29	97.15	76.13	87.9	87.6	1.05434	32.5029	10.5838	5.57041	87.228	0	0	0	0	0	0	0	114.615	0	2	1	0.877465	2	0	1
PARQUE_ARAXA	3.33	99.85	95.32	100	88.29	96.6	95.8	2.98386	14.2389	1.47449	0	0.262	13.124	0	0	0	0	0	50	114.615	0	2	0	0.877465	2	0	1
RODOLFO_TEOFILO	3.36	99.82	93.02	99.93	92.56	96.5	95.7	2.43592	11.0987	2.59014	20.7211	4.16	0.6206	0	0.4979	4.0575	4.0575	0	2.94118	114.615	0	2	0	0.877465	2	0	1
HENRIQUE_JORGE	3.45	99.78	96.11	100	26.28	94.8	95	1.64109	14.0285	9.16994	44.0157	6.888	0	0	3.64865	0	1.30354	0	1.92308	84.999	0	2	0	0.877465	1	0	1
MEIRELES	2.91	99.99	97	99.98	99.01	99.1	98.5	9.73297	14.4706	0.803213	13.3869	1.861	9.76696	0	0	0	0	0	3.57143	134.334	0	2	0	0.877465	2	0	1
PREFEITO_JOSE_WALTER	3.42	99.75	97.85	96.17	76.31	95.4	95.4	1.836	3.17123	11.2559	32.5829	1.26	0	0.43531	0	0.66291	0	0.66291	8	104.955	0	2	0	0.877465	2	0	1
FLORESTA	3.49	99.61	82.79	99.81	85.78	91.9	91.7	1.11254	17.0152	1.02796	0	55.478	0	0	0	0	0	6.24557	7.14286	114.615	0	2	0	0.877465	2	0	1
CONJUNTO_PALMEIRAS	4.02	99.7	97.36	98.1	83.07	89.7	91	0.80339	9.5583	3.51703	32.4649	56.324	0	0	0	1.82496	0	0	25	109.728	0	2	0	0.877465	2	0	1
MANUEL_DIAS_BRANCO	3.27	95.02	87.1	87.33	40.5	89.2	92.3	3.37165	0.327824	0	0	7.205	0	0	0	0	0	0	0	117.228	0	1	0	0.877465	2	0	1
CONJUNTO_CEARA_II	3.51	99.93	99.3	99.91	96.94	97.1	96.7	1.82119	13.0478	0.836505	4.18253	0.471	0	0	0	0	1.24093	0	0	84.999	0	3	0	0.877465	1	0	1
AEROLANDIA	3.45	99.7	99	100	79.33	94.7	93	1.44672	10.4665	12.2026	200.471	27.509	0	0	0	0	0	0	0	122.822	0	2	0	0.877465	2	0	1
AMADEU_FURTADO	3.46	99.79	91.08	100	95.79	96.8	95.6	3.30916	12.7733	0.846095	0	4.832	7.8579	0	0	0	0	0	7.14286	114.615	0	1	0	0.877465	2	0	1
PEDRAS	3.63	99.19	86.76	79.46	0.54	86.8	87.5	1.29905	0.316219	36.9004	147.601	0	0	0	0	0	1.85083	0	16.6667	102.806	0	2	0	0.877465	2	0	1
SAO_BENTO	3.36	99.26	94.29	96.47	37.04	90.5	92.1	1.1995	5.44238	0	0	7.986	1.02709	0	0	0	0	0	0	100.903	0	1	0	0.877465	2	0	1
ALTO_DA_BALANCA	3.39	99.5	97	99.95	90.06	92.7	92.8	1.46983	14.122	3.09071	15.4536	37.184	0	0	0	0	0	0	0	122.822	0	2	0	0.877465	2	0	1
SIQUEIRA	3.63	99.5	97.3	90.99	23.87	87.9	89.1	0.96029	5.4854	4.41657	35.3326	40.868	0	0	2.26123	0	1.11258	0	15	110.163	0	1	0	0.877465	2	0	1
VILA_ELLERY	3.43	99.91	89.53	100	97.56	96.1	95.2	2.08847	17.2099	6.29644	37.7786	0.596	0	3.53992	0	0	0	0	0	114.615	0	2	0	0.877465	2	0	1
BENFICA	2.98	99.8	96.77	99.93	96.13	98.3	97.6	3.01879	9.02911	2.29305	7.64351	0.696	12.7672	0	0.05901	0	5.82484	0.28806	18.4211	114.615	0	2	0	0.877465	2	0	1
DIAS_MACEDO	3.46	99.68	96.35	98.82	32.95	92.1	91.2	1.33965	7.46045	0.817528	16.3506	30.347	0	0	1.48751	0	0	0	0	122.822	0	1	0	0.877465	2	0	1
PARREAO	3.43	99.97	98.78	99.47	98.6	98	96.8	3.61395	10.8884	0	8.94294	1.588	5.79232	0	0	0	13.3894	16.3598	16.9935	127.92	0	2	0	0.877465	2	0	1
PARQUE_SANTA_ROSA	3.43	99.79	93.91	99.97	4.97	91.6	92.6	1.2602	12.9409	11.6126	54.1922	4.051	0	7.07021	0	11.5169	0	0	31.25	110.163	0	2	0	0.877465	2	0	1
CONJUNTO_ESPERANCA	3.45	99.94	97.83	98.46	61.33	94.2	94.1	1.53155	14.9819	6.03573	18.1072	9.439	0	0	0.82297	0	0.02306	0	0	110.163	0	2	0	0.877465	2	0	1
PARQUE_IRACEMA	3.07	99.63	89.8	99.2	15.8	97.1	96.9	4.28092	5.37334	2.35488	0	2.73	4.46501	0	0	2.33649	3.12145	0	33.3333	109.728	0	2	0	0.877465	2	0	1
BOA_VISTA	3.28	99.21	97.85	99.42	6.29	93.2	93.2	1.52986	4.04769	8.8932	97.0167	10.619	2.8231	0	0	0	0	0.74435	6.25	122.822	0	1	0	0.877465	2	0	1
SAO_JOAO_DO_TAUAPE	3.32	99.81	95.61	99.18	80.69	95.1	94.6	2.61355	11.1739	3.94647	157.859	10.352	2.54723	2.25177	0	2.82917	0	0	2.96078	122.822	0	2	0	0.877465	2	0	1
MONTE_CASTELO	3.44	99.92	94.27	99.95	89.27	96.3	95.1	2.09717	16.8419	5.24462	44.9539	8.131	0	0	0	5.95451	0	0	25	114.615	0	2	0	0.877465	2	0	1
QUINTINO_CUNHA	3.59	99.54	83.14	98.25	79.78	91.5	91.9	1.28745	16.6625	6.12538	36.6507	59.697	0	0	0	0	0	1.10761	0	69.8972	0	2	0	0.877465	1	0	1
PARQUE_SAO_JOSE	3.47	99.77	95.46	99.14	19.46	91.2	92.1	1.24022	17.6635	12.2757	75.543	53.826	0	0	8.71204	2.30311	11.7711	0	10.7143	84.999	0	2	0	0.877465	1	0	1
JOAQUIM_TAVORA	3.15	99.88	91.48	99.8	97.98	97.8	97	4.12606	12.0503	2.95571	50.6693	2.682	0.2364	0	1.09212	0	3.59087	0	1.47059	134.334	0	2	0	0.877465	2	0	1
MOURA_BRASIL	3.57	99.52	95.33	90.86	91.05	91.8	88.2	1.32113	8.90398	13.151	0	36.536	0	0	0	0	0.14333	9.94147	6.25	114.615	0	2	0	0.877465	2	0	1
GUAJIRU	3.59	99.73	98.71	98.98	13.96	93.2	93.9	1.87528	6.23311	4.455	14.85	11.139	0	0	0	0	0	0	0	108.967	0	3	1	0.877465	2	0	1
DEMOCRITO_ROCHA	3.36	99.94	97.13	99.85	47.57	95.6	94.7	1.67598	13.854	4.50329	18.0131	18.084	0	0	0	0	0	0	0	127.92	0	2	0	0.877465	2	0	1
BOM_JARDIM	3.6	99.46	97.83	99.47	41.04	89.4	90.7	1.05033	15.7374	15.734	52.4466	21.808	0	0	6.18863	2.45752	6.87526	0	9.61539	84.999	0	2	0	0.877465	1	0	1
VILA_VELHA	3.56	99.75	77.36	99.16	79.24	92.7	93.2	1.45773	8.92454	5.4636	22.4972	50.757	0	0	0	0.74933	0	0	2.63158	69.8972	0	2	0	0.877465	1	0	1
CAIS_DO_PORTO	3.54	99.45	96.09	99.49	73.41	88.6	87.8	1.15804	8.8205	5.30856	119.443	49.437	0	0	6.67819	0	0	0.41233	5	129.72	0	1	0	0.877465	2	0	1
PARQUE_PRESIDENTE_VARGAS	3.68	98.41	96.76	90.6	2.41	87.9	90.1	0.86712	4.41599	9.63656	82.5991	40.768	0	0	1.85765	0	0	0	0	110.163	0	1	0	0.877465	2	0	1
PAN_AMERICANO	3.41	99.81	93.29	100	82.64	94.8	94.3	1.67005	16.2957	8.98573	56.1608	1.876	3.19361	0	0	0	0	0	0	127.92	0	2	0	0.877465	2	0	1
PARQUE_MANIBURA	3.69	99.9	91.47	100	4.85	97.2	96.9	5.20252	6.03037	0	13.151	1.32	0	0	0	5.59689	0	0	16.6667	122.822	0	1	0	0.877465	2	0	1
LAGOA_REDONDA	3.5	99.6	90.24	98.35	26.03	90.3	91.9	1.59963	2.38991	4.60552	31.8844	6.055	0	0	0	0.55695	0.59753	0	14.2857	108.967	0	2	0	0.877465	2	0	1
MUCURIPE	3.09	99.73	91.05	99.1	89.09	97.2	96.9	7.56863	15.8758	3.60127	57.6203	26.639	0	0	0	0	0	3.26937	0	134.334	0	1	0	0.877465	2	0	1
GRANJA_LISBOA	3.6	99.42	98.69	96.98	24.92	89.5	89.9	1.01602	10.9656	2.66362	7.61035	10.572	0	0.04909	2.93656	0	1.86686	0	5.0641	84.999	0	2	0	0.877465	1	0	1
BARROSO	3.59	99.51	96.15	95.7	48.72	89.3	90.3	1.15496	8.78463	6.63482	82.9352	39.12	0.00941	0	0	2.72462	2.53558	0.76099	9.52381	109.728	0	1	0	0.877465	2	0	1
SALINAS	3.51	99.76	94.2	97.47	32.9	94.3	95	5.18962	1.69167	0	0	2.402	0	0	0	0	0	0	0	122.822	0	1	0	0.877465	2	0	1
PRAIA_DO_FUTURO_I	3.42	99.64	82.18	97.77	35.43	87	88	2.2842	4.11545	14.9343	343.489	26.452	0	0	0	0	0	0	0	129.72	0	1	1	0.877465	2	0	1
SERRINHA	3.47	99.73	93.8	99.98	16.33	92.3	91.5	1.53528	9.7558	5.16245	44.7412	18.259	1.3757	0.60893	2.36952	0	0	2.16437	3.84615	127.92	0	2	0	0.877465	2	0	1
JANGURUSSU	3.54	99.66	98.11	97.35	59.51	93	93.8	1.24054	5.64363	13.9268	25.4997	28.768	0.78125	0	0	0.45911	0.95877	1.63477	23.8095	109.728	0	2	0	0.877465	2	0	1
PADRE_ANDRADE	3.41	99.68	86.77	99.55	86.99	93	93.3	1.85532	10.7059	9.18484	53.5783	5.884	5.78293	0	0	0	0.76888	0.43381	3.84615	114.615	0	2	0	0.877465	2	0	1
DIONISIO_TORRES	3.23	99.94	97.58	99.98	97.46	99	98.5	7.98684	9.16069	1.89994	18.9994	1.348	3.29825	0	0	0	0	0	4.44664	134.334	0	2	0	0.877465	2	0	1
PRAIA_DE_IRACEMA	2.87	100	97.8	99.82	97.98	98	96.6	4.92934	6.16865	3.16356	63.2711	0.736	1.04893	0	0	0	0	0	0	134.334	0	2	0	0.877465	2	0	1
JOSE_DE_ALENCAR	3.5	99.89	90.69	99.17	7.27	93.2	93.3	3.84363	5.15974	8.66229	0	9.632	0	0	0	0	0	0	0	108.967	0	2	0	0.877465	2	0	1
SABIAGUABA	3.6	97.42	66.84	78.18	5.67	86.4	89.5	1.66605	0.14821	14.0318	93.5454	0.807	0	0	0	0	0	0	0	109.405	0	1	0	0.877465	2	0	1
MONTESE	3.26	99.87	91.56	99.19	83.09	95.8	94.8	2.37034	13.727	4.57526	49.5653	5.189	0	0	0	0	2.72841	6.05121	3.19444	127.92	0	2	0	0.877465	2	0	1
GUARARAPES	3.41	100	88.68	99.74	20.31	98.1	98.3	10.5047	3.93422	0	0	3.705	5.22102	0	0	0	0	0	2.27273	122.822	0	1	0	0.877465	2	0	1
MARAPONGA	3.31	99.77	96.67	99.38	12.96	95.7	95.5	2.63081	5.99114	15.6006	97.5039	5.097	6.16264	0.10176	0	0	3.5983	2.70606	22.0513	127.92	0	2	0	0.877465	2	0	1
CRISTO_REDENTOR	3.68	99.63	89.6	99.38	86.47	90.3	89.8	1.18037	22.9562	9.6357	29.6483	69.805	0	8.39607	0	1.66981	0	0.00111	18.75	114.615	0	1	0	0.877465	2	0	1
CAJAZEIRAS	3.28	99.93	98.48	97.17	47.6	93.7	94.8	2.12258	4.33217	4.10341	6.83901	8.973	2.09092	0	0	3.71052	3.90669	0	28.1818	109.728	0	1	0	0.877465	2	0	1
GRANJA_PORTUGAL	3.67	99.02	97.79	97.48	44.35	88.1	88.7	1.01405	15.8284	7.49138	47.4454	31.215	0	5.48574	0.01534	0	0.06296	0	8.82353	84.999	0	2	0	0.877465	1	0	1
EDSON_QUEIROZ	3.76	99.95	89.36	98.12	21.69	95.3	95.3	3.03068	1.62521	8.91623	49.0393	23.795	0	0	0	0	0	0	0	117.228	0	2	0	0.877465	2	0	1
ITAOCA	3.34	99.81	95.37	99.73	27.02	94.8	94.6	1.77313	16.9937	0.793588	15.8718	2.615	0.77558	0	0	0	0	0	0	127.92	0	2	0	0.877465	2	0	1
DOM_LUSTOSA	3.43	99.87	94.1	99.79	47.06	94.9	95.2	1.60969	11.1718	2.25938	0	4.803	0	0	0	0	9.74395	0	12.5	84.999	0	2	0	0.877465	1	0	1
PARQUE_DOIS_IRMAOS	3.64	99.81	96.14	98.68	30.85	93.4	94.3	1.71025	6.23689	1.81772	7.27088	17.642	0	0.53773	0	0	0	0	0	104.955	0	1	0	0.877465	2	0	1
CANINDEZINHO	3.57	99.45	98.87	94.36	14.92	88.1	90.4	0.95361	11.0406	5.04662	14.4189	53.467	0	0	5.61556	0.88496	5.54206	0	18.373	110.163	0	2	0	0.877465	2	0	1
CURIO	3.64	99.71	95.24	96.48	2.76	90.1	89.6	1.53185	11.9309	5.18672	77.8008	91.757	0	0	0	0	0	0	0	108.967	0	2	0	0.877465	2	0	1
ALDEOTA	3.08	99.96	93.7	99.91	97.89	98.5	98	8.16436	11.0242	0.934951	28.0485	2.036	8.4621	1.81851	0	0	0	0	7.04082	134.334	0	2	0	0.877465	2	0	1
LUCIANO_CAVALCANTE	3.46	99.82	92.49	99.24	29.45	95.5	95.7	4.56298	4.08574	3.82214	0	2.423	1.83684	0	0	0	0	0	0.943396	122.822	0	2	0	0.877465	2	0	1
CIDADE_2000	3.15	100	99.01	100	99.89	98.4	97.8	2.88985	16.8089	2.39406	35.9109	0	0.24397	0	0	0	0	0	0	117.228	0	1	0	0.877465	2	0	1
GENIBAU	3.55	99.43	97.51	97.62	62.88	87.5	89.6	0.96445	18.779	4.17311	34.3668	74.272	0	0	4.65409	3.25318	0	3.25318	9.19913	84.999	0	2	0	0.877465	1	0	1
VILA_PERI	3.39	99.8	94.49	99.95	13.05	95.3	95.1	1.56318	13.9601	1.91847	9.59233	1.916	0	0	1.22796	0	0.57749	0	0	127.92	0	2	0	0.877465	2	0	1
BELA_VISTA	3.4	99.84	95.14	99.78	84.5	94.5	94.5	1.87845	17.3556	4.72785	35.4589	9.183	4.98843	0	0	0	0	0	3.57143	127.92	0	2	0	0.877465	2	0	1
OLAVO_OLIVEIRA	3.59	99.54	83.14	98.25	79.78	91.5	91.9	1.28745	16.8414	6.12538	16.8435	9.609	0	0	0	0	3.6291	33.1106	37.5	69.8972	0	2	0	0.877465	1	0	1
VILA_MANOEL_SATIRO	3.41	99.85	94.79	99.63	23.41	94.6	94.3	1.54633	12.5236	1.56535	20.8714	2.851	2.31796	0	0	0	1.66254	0	4.16667	110.163	0	2	0	0.877465	2	0	1
JARDIM_DAS_OLIVEIRAS	3.57	99.72	96.75	99.26	64.68	89.2	89.4	1.43163	12.5619	5.0226	53.5744	54.463	0	0	0	2.96845	0	0	7.14286	122.822	0	2	0	0.877465	2	0	1
PLANALTO_AYRTON_SENNA	3.56	99.74	95.54	99.72	9.32	88.9	90	1.05927	9.92392	0.753031	15.0606	42.011	0	0	0	1.75275	0	0	2	104.955	0	2	0	0.877465	2	0	1
PARQUE_SANTA_MARIA	3.42	99.62	98.04	94.56	14.34	86.7	88.6	1.17994	5.34472	3.48129	9.57854	35.222	0	4.39091	0	3.61296	7.02309	0	29.3956	109.728	0	2	0	0.877465	2	0	1
JOSE_BONIFACIO	3.11	100	97	100	97.85	98.4	97.6	3.30638	10.0639	0	0	0.482	0.38348	0	0	0	3.21896	3.07559	0	134.334	0	2	0	0.877465	2	0	1
JACARECANGA	3.35	99.35	82.77	98.73	86.11	93.9	93.6	2.179	11.4059	2.78843	62.7396	16.887	0	0	0	1.85921	0	0	0	114.615	0	1	0	0.877465	2	0	1
LOURDES	3.51	99.9	85.63	100	85.31	96.2	96.3	9.74515	2.5058	0	0	2.866	5.19517	0	0	0	0	0	25	129.72	0	1	0	0.877465	2	0	1
ITAPERI	3.2	99.77	92.06	99.9	19.01	95.8	95.8	2.21288	8.99524	3.51062	21.9414	6.936	6.73802	5.95925	0	0	0	1.80481	10.4064	127.92	0	2	0	0.877465	2	0	1
PICI	3.58	99.52	96.94	99.78	81.22	91.8	91.8	1.27789	11.2806	4.89317	16.3106	27.684	3.24917	0	0	0	0	3.91084	7.06122	114.615	0	2	0	0.877465	2	0	1
DENDE	3.26	99.81	97.66	99.48	13.39	93.3	94.1	1.91575	2.90554	0	0	2.331	0	0	0	0	1.46287	0	0	127.92	0	1	0	0.877465	2	0	1
PAUPINA	3.46	99.43	94.35	98.84	15.52	91.1	91.8	1.42728	2.72066	3.37587	6.75174	3.392	0.87752	1.01725	0	1.29639	0.93014	0	20	102.806	0	2	0	0.877465	2	0	1
FARIAS_BRITO	3.33	99.75	89.35	99.67	86.63	96.1	95.7	2.64575	13.2549	2.46245	24.6245	14.807	0	0	0	0	2.31023	0	0	114.615	0	1	0	0.877465	2	0	1
MESSEJANA	3.41	99.82	96.59	99.81	24.25	94.5	94.5	1.94071	6.93054	11.1628	49.8765	5.959	1.16168	0	0	2.69072	0.89117	1.78605	22.3485	109.728	0	2	0	0.877465	2	0	1
PRESIDENTE_KENNEDY	3.43	99.61	92.14	99.79	93.33	95.1	95	2.35615	13.6391	4.30422	21.5211	23	0	1.3406	0	0	7.73511	1.03621	11.5385	114.615	0	2	0	0.877465	2	0	1
AUTRAN_NUNES	3.78	99.66	95.92	99.77	84.2	88	88.6	1.08986	21.5318	6.53625	9.3375	69.622	0	0	8.22266	0	0	0	3.57143	84.999	0	2	0	0.877465	1	0	1
COUTO_FERNANDES	3.38	99.36	88.81	99.94	68.42	92	91.8	1.80291	15.8501	3.76506	18.8253	44.781	37.3996	0	0	0	0	0	7.14286	127.92	0	1	0	0.877465	2	0	1
JARDIM_CEARENSE	3.46	99.66	96.01	99.28	27.69	94.6	94.8	2.15283	11.8549	1.96002	0	8.116	7.7372	0	0	0	0	2.81712	29.1667	127.92	0	2	0	0.877465	2	0	1
COCO	3.18	99.97	97.3	99.86	96.15	98.8	98.4	9.27912	6.3153	0	4.83185	1.792	10.6792	0	0	0	0	0	4.54545	129.72	0	1	0	0.877465	2	0	1
SAO_GERARDO_ALAGADICO	3.27	99.98	91.82	99.93	96.38	98.5	98.2	3.96987	10.0541	0	6.8264	1.754	0	2.15529	0	4.84358	0	0	9.54545	114.615	0	2	0	0.877465	2	0	1
SAPIRANGA_COITE	3.73	99.68	93.24	95.8	10.27	92.6	92.7	2.78344	6.82291	1.2316	12.316	39.548	0	0	0	1.58331	0	0	8.33333	117.228	0	2	0	0.877465	2	0	1
ANTONIO_BEZERRA	3.45	99.65	89.02	99.68	77.47	94.7	95.1	1.66915	11.9261	7.27886	114.929	9.971	0	0	0	0	0	5.84196	2.5641	69.8972	0	2	0	0.877465	1	0	1
BOM_SUCESSO	3.5	99.69	96.11	98.88	54.01	91.8	92	1.29733	16.5147	4.32609	28.8406	14.381	0	0	0	2.97571	8.18397	0	5	84.999	0	2	0	0.877465	1	0	1
COACU	3.53	99.75	94.6	99.56	23.31	91.9	93.1	1.65825	4.3485	0	0	4.104	0	0	0	0	0	0	0	108.967	0	2	0	0.877465	2	0	1
PASSARE	3.38	99.77	97.81	97.95	46.62	92.4	92.9	1.74035	7.17808	4.27625	19.4375	20.505	2.73046	0.00719	2.72731	0.98466	2.60526	2.63662	13.5057	109.728	0	2	0	0.877465	2	0	1
DAMAS	3.04	100	96.1	99.94	88.61	97.2	97.6	2.80008	12.4204	4.61851	27.7111	3.63	7.78311	8.09655	14.7499	0	9.99563	0	21.2121	127.92	0	2	0	0.877465	2	0	1
PRAIA_DO_FUTURO_II	3.46	99.19	95.26	94.22	37.01	88.5	88.8	1.34302	3.73285	0	33.1236	39.904	2.18157	0	0	0	0	0	7.14286	117.228	0	1	0	0.877465	2	0	1
JOAO_XXIII	3.51	99.83	94.91	99.64	45.9	93.5	93.4	1.35219	15.8354	6.45821	37.6729	15.857	0	0	8.45356	0	0.09494	0	6.25	84.999	0	2	0	0.877465	1	0	1
BOM_FUTURO	3.25	99.85	99.54	99.95	98.83	97.3	97.1	2.30906	16.8639	0	15.4583	0.401	7.92294	0	0	0	0.49245	0	7.14286	127.92	0	1	0	0.877465	2	0	1
AEROPORTO	3.61	99.75	96.81	99.96	44.67	88.9	88.6	1.20122	1.42069	0	11.489	5.872	0	0	0.75383	0	0	0.54848	5.55556	122.822	0	2	0	0.877465	2	0	1
PARQUELANDIA	3.22	99.91	94.29	99.98	94.38	97.9	97.8	3.4798	11.6236	3.4303	34.303	0	0.9955	0	0	0	0	5.6298	6.25	114.615	0	2	0	0.877465	2	0	1
JOQUEI_CLUBE	3.4	99.84	82.19	100	61.18	95.2	95.2	2.12739	11.4726	1.53665	5.12216	1.402	6.27489	0	0	4.1459	0	2.66069	12	127.92	0	2	0	0.877465	2	0	1
ALVARO_WEYNE	3.52	99.84	88.4	99.88	92.57	95	94.7	1.72292	16.7666	7.10524	4.17955	12.885	0	0.11738	0	3.57009	0	4.94458	9.375	114.615	0	2	0	0.877465	2	0	1
BARRA_DO_CEARA	3.56	99.64	88.01	98.57	87.77	91.1	91.5	1.19434	17.8342	5.46866	35.5463	57.643	0	0.08078	0	0.44673	0	5.16211	4.36975	114.615	0	2	0	0.877465	2	0	1
PARANGABA	3.34	99.84	87.02	98.79	39.64	95.7	95.5	2.3211	7.77178	2.23964	35.1944	2.461	2.46631	1.01626	1.75482	0.00052	1.54036	2.52469	5.81918	127.92	0	2	0	0.877465	2	0	1
JARDIM_IRACEMA	3.52	99.74	80.87	99.95	83.64	94.4	94.1	1.35618	21.2665	8.54153	64.0615	15.433	0	0	0	0	0	0.09991	0	69.8972	0	2	0	0.877465	1	0	1
CARLITO_PAMPLONA	3.49	99.7	91.87	99.96	92.37	92.5	91.4	1.49107	21.5781	3.74596	6.81083	46.804	0	0	0	0	0	5.18581	14.2857	64.427	0	2	0	0.512682	1	0	1
ALVARO_WEYNE	3.52	99.84	88.4	99.88	92.57	95	94.7	1.72292	16.7666	7.10524	33.4364	12.885	0	0.06209	0	0	0.11822	4.94458	3.33333	64.427	0	2	0	0.512682	1	0	1
PARQUELANDIA	3.22	99.91	94.29	99.98	94.38	97.9	97.8	3.4798	11.6236	3.4303	20.5818	0	0.9955	0	0	0	5.6298	5.6298	12.5	64.427	0	2	0	0.512682	1	0	1
PAN_AMERICANO	3.41	99.81	93.29	100	82.64	94.8	94.3	1.67005	16.2957	8.98573	44.9287	1.876	3.19361	0	0	12.9172	0	9.90755	7.14286	75.6104	0	2	0	0.512682	1	0	1
GENIBAU	3.55	99.43	97.51	97.62	62.88	87.5	89.6	0.96445	18.779	4.17311	29.4573	74.272	0	0	9.4332	0	0	3.25318	11.6883	70.2226	0	2	0	0.512682	1	0	1
BOM_FUTURO	3.25	99.85	99.54	99.95	98.83	97.3	97.1	2.30906	16.8639	0	0	0.401	0	6.70655	0	0	0	0	0	75.6104	0	1	0	0.512682	1	0	1
PRAIA_DO_FUTURO_I	3.42	99.64	82.18	97.77	35.43	87	88	2.2842	4.11545	14.9343	89.6057	26.452	0	0	0	0	0	0	0	82.8301	0	1	1	0.512682	1	0	1
PADRE_ANDRADE	3.41	99.68	86.77	99.55	86.99	93	93.3	1.85532	10.7059	9.18484	22.9621	5.884	5.78293	0	0	0	5.78293	4.30712	15.3846	64.427	0	2	0	0.512682	1	0	1
PRESIDENTE_KENNEDY	3.43	99.61	92.14	99.79	93.33	95.1	95	2.35615	13.6391	4.30422	8.60845	23	0	1.3406	0	0	4.14297	5.17918	12.5	64.427	0	2	0	0.512682	1	0	1
JOAO_XXIII	3.51	99.83	94.91	99.64	45.9	93.5	93.4	1.35219	15.8354	6.45821	48.4366	15.857	0	0	2.4392	0	10.5809	0	11.2745	70.2226	0	2	0	0.512682	1	0	1
GUARARAPES	3.41	100	88.68	99.74	20.31	98.1	98.3	10.5047	3.93422	0	0	3.705	5.22102	0	0	0	0	0	2.27273	76.3552	0	1	0	0.512682	1	0	1
DEMOCRITO_ROCHA	3.36	99.94	97.13	99.85	47.57	95.6	94.7	1.67598	13.854	4.50329	27.0197	18.084	0	0	0	0	0	0.63524	0	75.6104	0	2	0	0.512682	1	0	1
VARJOTA	3.01	100	95.81	100	97.6	98.1	97.9	5.88365	16.0438	2.35156	11.7578	4.841	0	0	0	0	0	0	0	90.9285	0	2	0	0.512682	1	0	1
JOAQUIM_TAVORA	3.15	99.88	91.48	99.8	97.98	97.8	97	4.12606	12.0503	2.95571	8.44488	2.682	1.2553	0	0	0	0	1.87941	1.38889	90.9285	0	2	0	0.512682	1	0	1
OLAVO_OLIVEIRA	3.59	99.54	83.14	98.25	79.78	91.5	91.9	1.28745	16.8414	6.12538	16.8435	9.609	0	0	0	0	10.0095	8.81326	18.75	39.3518	0	2	0	0.512682	1	0	1
MESSEJANA	3.41	99.82	96.59	99.81	24.25	94.5	94.5	1.94071	6.93054	11.1628	33.251	5.959	0	0.0268	0	1.42734	0.58275	0.62436	8.71212	74.1313	0	2	0	0.512682	1	0	1
PRAIA_DO_FUTURO_II	3.46	99.19	95.26	94.22	37.01	88.5	88.8	1.34302	3.73285	0	0	39.904	0	0	0	0	0	0	0	76.2198	0	1	0	0.512682	1	0	1
BOM_JARDIM	3.6	99.46	97.83	99.47	41.04	89.4	90.7	1.05033	15.7374	15.734	52.4466	21.808	0	0	0	1.36583	6.31161	0	3.84615	70.2226	0	2	0	0.512682	1	0	1
COACU	3.53	99.75	94.6	99.56	23.31	91.9	93.1	1.65825	4.3485	0	0	4.104	0	0	0	0	0	0	0	76.2736	0	2	0	0.512682	1	0	1
JOSE_BONIFACIO	3.11	100	97	100	97.85	98.4	97.6	3.30638	10.0639	0	0	0.482	5.69281	0	0	0	0	6.86374	3.33333	90.9285	0	2	0	0.512682	1	0	1
LOURDES	3.51	99.9	85.63	100	85.31	96.2	96.3	9.74515	2.5058	0	0	2.866	5.19517	0	0	0	0	0	25	82.8301	0	1	0	0.512682	1	0	1
PARQUE_IRACEMA	3.07	99.63	89.8	99.2	15.8	97.1	96.9	4.28092	5.37334	2.35488	0	2.73	8.93009	0	4.46501	2.33649	0	0	41.6667	74.1313	0	2	0	0.512682	1	0	1
ANTONIO_BEZERRA	3.45	99.65	89.02	99.68	77.47	94.7	95.1	1.66915	11.9261	7.27886	80.4505	9.971	3.22436	0	3.22431	0	5.04259	6.44866	7.69231	39.3518	0	2	0	0.512682	1	0	1
MUCURIPE	3.09	99.73	91.05	99.1	89.09	97.2	96.9	7.56863	15.8758	3.60127	28.8101	26.639	0	0	0	0	0	0	0	90.9285	0	1	0	0.512682	1	0	1
PLANALTO_AYRTON_SENNA	3.56	99.74	95.54	99.72	9.32	88.9	90	1.05927	9.92392	0.753031	5.02021	42.011	0	0	0	0	2.13816	0	2.08333	72.4396	0	2	0	0.512682	1	0	1
PEDRAS	3.63	99.19	86.76	79.46	0.54	86.8	87.5	1.29905	0.316219	36.9004	0	0	0	0	0	0	0	0	0	69.7361	0	2	0	0.512682	1	0	1
ANCURI	3.42	99.62	98.04	94.56	14.34	86.7	88.6	1.17994	3.13157	3.48129	0	7.667	0	0	9.23766	0	0	0	22.2222	69.7361	0	2	0	0.512682	1	0	1
RODOLFO_TEOFILO	3.36	99.82	93.02	99.93	92.56	96.5	95.7	2.43592	11.0987	2.59014	36.2619	4.16	10.4037	0	0	0	6.22182	0	10.4724	64.427	0	2	0	0.512682	1	0	1
MARAPONGA	3.31	99.77	96.67	99.38	12.96	95.7	95.5	2.63081	5.99114	15.6006	29.2512	5.097	3.53036	0	0	0	0	2.70606	10.2381	75.6104	0	2	0	0.512682	1	0	1
CAJAZEIRAS	3.28	99.93	98.48	97.17	47.6	93.7	94.8	2.12258	4.33217	4.10341	13.678	8.973	2.09092	0	0	2.09092	2.09092	0	18.6364	74.1313	0	1	0	0.512682	1	0	1
JARDIM_DAS_OLIVEIRAS	3.57	99.72	96.75	99.26	64.68	89.2	89.4	1.43163	12.5619	5.0226	53.5744	54.463	0	0	0	0	0	0	0	76.3552	0	2	0	0.512682	1	0	1
AMADEU_FURTADO	3.46	99.79	91.08	100	95.79	96.8	95.6	3.30916	12.7733	0.846095	0	4.832	0.23085	0	0	0	0	0	0	64.427	0	1	0	0.512682	1	0	1
CAMBEBA	3.54	100	96.15	99.95	21.68	95.4	96	4.96805	2.83267	1.29853	12.9853	2.52	0	0	0	0.64385	0	0	0	74.1313	0	3	0	0.512682	1	0	1
PIRAMBU	3.66	97.86	84.29	97.15	76.13	87.9	87.6	1.05434	32.5029	10.5838	16.7112	87.228	0	0	0	0	0	0	0	64.427	0	2	1	0.512682	1	0	1
PAPICU	3.31	99.69	94.94	99.32	85.93	94.5	93.5	4.22334	8.87406	3.23398	16.1699	16.748	0	0	0	0	0	0	0	82.8301	0	1	0	0.512682	1	0	1
PASSARE	3.38	99.77	97.81	97.95	46.62	92.4	92.9	1.74035	7.17808	4.27625	13.6062	20.505	1.33647	0.98466	1.26727	1.26725	0.98466	1.96931	6.72414	74.1313	0	2	0	0.512682	1	0	1
CURIO	3.64	99.71	95.24	96.48	2.76	90.1	89.6	1.53185	11.9309	5.18672	12.9668	91.757	0	5.089	0	0	0	0	50	76.2736	0	2	0	0.512682	1	0	1
LAGOA_REDONDA	3.5	99.6	90.24	98.35	26.03	90.3	91.9	1.59963	2.38991	4.60552	3.54271	6.055	0	0	0	0	0	0	0	76.2736	0	2	0	0.512682	1	0	1
MONDUBIM	3.44	99.78	97.08	98.5	26.63	93.2	94.1	1.43893	8.11067	4.16661	16.9269	18.997	0	0	0.18514	0.74528	0.74528	0.74528	2.63323	72.4396	0	1	0	0.512682	1	0	1
SAPIRANGA_COITE	3.73	99.68	93.24	95.8	10.27	92.6	92.7	2.78344	6.82291	1.2316	3.07901	39.548	0	0	0	0	0	0.39854	0	76.2198	0	2	0	0.512682	1	0	1
SAO_GERARDO_ALAGADICO	3.27	99.98	91.82	99.93	96.38	98.5	98.2	3.96987	10.0541	0	13.6528	1.754	0	2.15529	0	0	0	0	5	64.427	0	2	0	0.512682	1	0	1
DIONISIO_TORRES	3.23	99.94	97.58	99.98	97.46	99	98.5	7.98684	9.16069	1.89994	6.33312	1.348	5.51335	0	0	0	0	0	2.17391	90.9285	0	2	0	0.512682	1	0	1
PAUPINA	3.46	99.43	94.35	98.84	15.52	91.1	91.8	1.42728	2.72066	3.37587	6.75174	3.392	0	0.62152	1.29639	0.05632	0	0	10	69.7361	0	2	0	0.512682	1	0	1
DENDE	3.26	99.81	97.66	99.48	13.39	93.3	94.1	1.91575	2.90554	0	0	2.331	0	0	0	0	0	0	0	75.6104	0	1	0	0.512682	1	0	1
PICI	3.58	99.52	96.94	99.78	81.22	91.8	91.8	1.27789	11.2806	4.89317	16.3106	27.684	6.8438	0	1.85497	0	0	4.20925	10	64.427	0	2	0	0.512682	1	0	1
SAO_BENTO	3.36	99.26	94.29	96.47	37.04	90.5	92.1	1.1995	5.44238	0	0	7.986	0	0	0	3.04063	0	0	50	73.498	0	1	0	0.512682	1	0	1
ITAOCA	3.34	99.81	95.37	99.73	27.02	94.8	94.6	1.77313	16.9937	0.793588	0	2.615	0	0	0	0	0	0	0	75.6104	0	2	0	0.512682	1	0	1
DOM_LUSTOSA	3.43	99.87	94.1	99.79	47.06	94.9	95.2	1.60969	11.1718	2.25938	7.53125	4.803	1.06265	0	5.93774	0.28523	3.80629	5.93774	18.75	70.2226	0	2	0	0.512682	1	0	1
FARIAS_BRITO	3.33	99.75	89.35	99.67	86.63	96.1	95.7	2.64575	13.2549	2.46245	8.20816	14.807	0	0	0	0	2.31023	0	0	64.427	0	1	0	0.512682	1	0	1
PARQUE_PRESIDENTE_VARGAS	3.68	98.41	96.76	90.6	2.41	87.9	90.1	0.86712	4.41599	9.63656	41.2996	40.768	0	0	0	0	0	0	0	97.1583	0	1	1	0.512682	1	0	1
SALINAS	3.51	99.76	94.2	97.47	32.9	94.3	95	5.18962	1.69167	0	0	2.402	0	0	0	0	0	0	0	76.3552	0	1	0	0.512682	1	0	1
JANGURUSSU	3.54	99.66	98.11	97.35	59.51	93	93.8	1.24054	5.64363	13.9268	19.6152	28.768	0.78125	0	0	0.78125	0.78125	1.63477	16.6667	74.1313	0	2	0	0.512682	1	0	1
GRANJA_PORTUGAL	3.67	99.02	97.79	97.48	44.35	88.1	88.7	1.01405	15.8284	7.49138	39.9541	31.215	0	2.69639	0.01534	0	0	0	2.94118	70.2226	0	2	0	0.512682	1	0	1
PRAIA_DE_IRACEMA	2.87	100	97.8	99.82	97.98	98	96.6	4.92934	6.16865	3.16356	0	0.736	13.7723	0	0	0	0	0	12.5	90.9285	0	2	0	0.512682	1	0	1
CONJUNTO_PALMEIRAS	4.02	99.7	97.36	98.1	83.07	89.7	91	0.80339	9.5583	3.51703	8.11622	56.324	0	0	0	1.82496	0	0	12.5	74.1313	0	2	0	0.512682	1	0	1
MONTE_CASTELO	3.44	99.92	94.27	99.95	89.27	96.3	95.1	2.09717	16.8419	5.24462	14.9846	8.131	0	0	0	5.95451	0	0	25	64.427	0	2	0	0.512682	1	0	1
CENTRO	2.9	99.9	85.97	99.69	94.86	97.3	97.2	2.77955	5.9343	3.12261	17.3479	2.966	1.45306	0	0	0	1.01586	0.80482	3.9206	90.9285	0	2	0	0.512682	1	0	1
DIAS_MACEDO	3.46	99.68	96.35	98.82	32.95	92.1	91.2	1.33965	7.46045	0.817528	8.17528	30.347	0	0	0	0	0	0	0	76.3552	0	1	0	0.512682	1	0	1
VILA_MANOEL_SATIRO	3.41	99.85	94.79	99.63	23.41	94.6	94.3	1.54633	12.5236	1.56535	13.0446	2.851	0	0	2.25134	0	0	0	2	97.1583	0	2	0	0.512682	1	0	1
MOURA_BRASIL	3.57	99.52	95.33	90.86	91.05	91.8	88.2	1.32113	8.90398	13.151	52.6039	36.536	0	0	0	0	0	0	0	64.427	0	2	0	0.512682	1	0	1
PARREAO	3.43	99.97	98.78	99.47	98.6	98	96.8	3.61395	10.8884	0	0	1.588	6.33479	0.01685	0	0	2.29093	12.288	10.5263	75.6104	0	2	0	0.512682	1	0	1
HENRIQUE_JORGE	3.45	99.78	96.11	100	26.28	94.8	95	1.64109	14.0285	9.16994	36.6797	6.888	2.98142	0	3.64865	2.69419	5.73489	0	9.61539	70.2226	0	2	0	0.512682	1	0	1
VILA_UNIAO	3.39	99.8	92.82	99.98	94.17	95.9	95.2	2.69712	10.6972	5.15099	32.1937	6.297	0.37999	0	0	0	0	6.4081	3.125	75.6104	0	3	0	0.512682	1	0	1
JOSE_DE_ALENCAR	3.5	99.89	90.69	99.17	7.27	93.2	93.3	3.84363	5.15974	8.66229	6.18735	9.632	0	0	0	0	0	0	0	76.2736	0	2	0	0.512682	1	0	1
ITAPERI	3.2	99.77	92.06	99.9	19.01	95.8	95.8	2.21288	8.99524	3.51062	21.9414	6.936	5.5696	3.24228	0	0	0	0	5.17241	75.6104	0	2	0	0.512682	1	0	1
BELA_VISTA	3.4	99.84	95.14	99.78	84.5	94.5	94.5	1.87845	17.3556	4.72785	53.1883	9.183	8.14395	0	0	0	3.3822	0	3.33333	75.6104	0	2	0	0.512682	1	0	1
COCO	3.18	99.97	97.3	99.86	96.15	98.8	98.4	9.27912	6.3153	0	0	1.792	0	0	0	0	0	0	0	82.8301	0	1	0	0.512682	1	0	1
SABIAGUABA	3.6	97.42	66.84	78.18	5.67	86.4	89.5	1.66605	0.14821	14.0318	0	0.807	0	0	0	0	0	0	0	79.2551	0	1	0	0.512682	1	0	1
AEROPORTO	3.61	99.75	96.81	99.96	44.67	88.9	88.6	1.20122	1.42069	0	0	5.872	0	0	0	0	0.5047	0.78523	11.8056	76.3552	0	2	0	0.512682	1	0	1
SAO_JOAO_DO_TAUAPE	3.32	99.81	95.61	99.18	80.69	95.1	94.6	2.61355	11.1739	3.94647	50.2278	10.352	0	0	0	0	0	0	0	76.3552	0	2	0	0.512682	1	0	1
BENFICA	2.98	99.8	96.77	99.93	96.13	98.3	97.6	3.01879	9.02911	2.29305	30.574	0.696	9.74097	0	0	0	0	1.67773	9.29825	64.427	0	2	0	0.512682	1	0	1
QUINTINO_CUNHA	3.59	99.54	83.14	98.25	79.78	91.5	91.9	1.28745	16.6625	6.12538	11.2771	59.697	0	0	3.04811	6.63039	0	1.10761	15	39.3518	0	2	0	0.512682	1	0	1
CONJUNTO_CEARA_I	3.51	99.98	97.95	99.98	99.69	97.2	97	1.85384	12.3262	2.57573	25.7573	4.124	0	0	0	0	0	0	0	70.2226	0	2	0	0.512682	1	0	1
CONJUNTO_CEARA_II	3.51	99.93	99.3	99.91	96.94	97.1	96.7	1.82119	13.0478	0.836505	16.7301	0.471	0	0	0	0	0	0	0	70.2226	0	3	0	0.512682	1	0	1
PARQUE_SANTA_ROSA	3.43	99.79	93.91	99.97	4.97	91.6	92.6	1.2602	12.9409	11.6126	23.2252	4.051	0	7.07021	0	7.07021	0	0	13.3929	97.1583	0	2	0	0.512682	1	0	1
JOQUEI_CLUBE	3.4	99.84	82.19	100	61.18	95.2	95.2	2.12739	11.4726	1.53665	15.3665	1.402	8.36897	0	0	8.28523	8.29304	10.5641	26	75.6104	0	2	0	0.512682	1	0	1
MANUEL_DIAS_BRANCO	3.27	95.02	87.1	87.33	40.5	89.2	92.3	3.37165	0.327824	0	68.4463	7.205	0	0	0	0	0	0	0	76.2198	0	1	0	0.512682	1	0	1
VILA_VELHA	3.56	99.75	77.36	99.16	79.24	92.7	93.2	1.45773	8.92454	5.4636	14.4625	50.757	0	0	0	0	0	0	0	39.3518	0	2	0	0.512682	1	0	1
JARDIM_GUANABARA	3.48	99.79	55.84	100	86.24	94.8	94.3	1.52845	20.3484	4.64592	46.4591	0.982	0	0	0	0	0	1.13904	0	39.3518	0	2	0	0.512682	1	0	1
BOA_VISTA	3.28	99.21	97.85	99.42	6.29	93.2	93.2	1.52986	4.04769	8.8932	48.5084	10.619	2.18527	2.30946	0	0	0	0	6.45833	76.3552	0	1	0	0.512682	1	0	1
VILA_PERI	3.39	99.8	94.49	99.95	13.05	95.3	95.1	1.56318	13.9601	1.91847	19.1847	1.916	4.72515	0	0	2.25518	5.30257	0.8198	5.69801	75.6104	0	2	0	0.512682	1	0	1
COUTO_FERNANDES	3.38	99.36	88.81	99.94	68.42	92	91.8	1.80291	15.8501	3.76506	18.8253	44.781	16.3417	0	0	0	0	0	3.57143	75.6104	0	1	0	0.512682	1	0	1
BARROSO	3.59	99.51	96.15	95.7	48.72	89.3	90.3	1.15496	8.78463	6.63482	76.3004	39.12	0	0	0	2.05665	2.10765	0.76099	7.14286	74.1313	0	1	0	0.512682	1	0	1
LUCIANO_CAVALCANTE	3.46	99.82	92.49	99.24	29.45	95.5	95.7	4.56298	4.08574	3.82214	0	2.423	0	0	0	0	0	0	0	76.3552	0	2	0	0.512682	1	0	1
PARQUE_SAO_JOSE	3.47	99.77	95.46	99.14	19.46	91.2	92.1	1.24022	17.6635	12.2757	56.6572	53.826	0	0	0	2.03023	0	0	0	70.2226	0	2	0	0.512682	1	0	1
CONJUNTO_ESPERANCA	3.45	99.94	97.83	98.46	61.33	94.2	94.1	1.53155	14.9819	6.03573	18.1072	9.439	0	0	0	0	0.02306	0	0	97.1583	0	2	0	0.512682	1	0	1
FLORESTA	3.49	99.61	82.79	99.81	85.78	91.9	91.7	1.11254	17.0152	1.02796	3.42654	55.478	0	2.96583	0	0	0	4.93241	10.7143	64.427	0	2	0	0.512682	1	0	1
ALDEOTA	3.08	99.96	93.7	99.91	97.89	98.5	98	8.16436	11.0242	0.934951	11.6869	2.036	10.1433	0	0	0	0	0	6.33865	90.9285	0	2	0	0.512682	1	0	1
PARQUE_ARAXA	3.33	99.85	95.32	100	88.29	96.6	95.8	2.98386	14.2389	1.47449	0	0.262	0	0	0	0	0	0	0	64.427	0	2	0	0.512682	1	0	1
ALTO_DA_BALANCA	3.39	99.5	97	99.95	90.06	92.7	92.8	1.46983	14.122	3.09071	23.1803	37.184	0	0	0	0	0	0	0	76.3552	0	2	0	0.512682	1	0	1
MONTESE	3.26	99.87	91.56	99.19	83.09	95.8	94.8	2.37034	13.727	4.57526	41.9399	5.189	0	0	0	0	7.38713	0	2.12766	75.6104	0	2	0	0.512682	1	0	1
JARDIM_CEARENSE	3.46	99.66	96.01	99.28	27.69	94.6	94.8	2.15283	11.8549	1.96002	9.80008	8.116	1.18317	0	0	0	0	2.81712	0	75.6104	0	2	0	0.512682	1	0	1
GRANJA_LISBOA	3.6	99.42	98.69	96.98	24.92	89.5	89.9	1.01602	10.9656	2.66362	9.51294	10.572	0	0.04909	1.46424	0	1.47232	0	2.59784	70.2226	0	2	0	0.512682	1	0	1
CAIS_DO_PORTO	3.54	99.45	96.09	99.49	73.41	88.6	87.8	1.15804	8.8205	5.30856	57.5094	49.437	0	0	2.75381	0	0	0	2.38095	82.8301	0	1	0	0.512682	1	0	1
CRISTO_REDENTOR	3.68	99.63	89.6	99.38	86.47	90.3	89.8	1.18037	22.9562	9.6357	48.1785	69.805	0	5.92867	6.00405	0	5.86053	0.00111	18.75	64.427	0	1	0	0.512682	1	0	1
JACARECANGA	3.35	99.35	82.77	98.73	86.11	93.9	93.6	2.179	11.4059	2.78843	41.8264	16.887	0	0	0	1.85921	0	0	0	64.427	0	1	0	0.512682	1	0	1
JARDIM_IRACEMA	3.52	99.74	80.87	99.95	83.64	94.4	94.1	1.35618	21.2665	8.54153	17.0831	15.433	0	0	0	0	0	0.36166	0	39.3518	0	2	0	0.512682	1	0	1
VICENTE_PINZON	3.56	99.69	92.57	99.83	71.48	91.8	91.3	2.05724	14.9419	8.26608	41.3304	50.127	2.29385	0	0	0	0	0	1.66667	82.8301	0	2	0	0.512682	1	0	1
MEIRELES	2.91	99.99	97	99.98	99.01	99.1	98.5	9.73297	14.4706	0.803213	18.7416	1.861	10.6631	0	0	0	0	0	3.63636	90.9285	0	2	0	0.512682	1	0	1
BARRA_DO_CEARA	3.56	99.64	88.01	98.57	87.77	91.1	91.5	1.19434	17.8342	5.46866	43.7493	57.643	0	0.48041	1.72071	0	0	1.72071	4.28571	64.427	0	2	0	0.512682	1	0	1
CANINDEZINHO	3.57	99.45	98.87	94.36	14.92	88.1	90.4	0.95361	11.0406	5.04662	14.4189	53.467	0	0	2.92293	0.87193	3.81364	0	14.0873	97.1583	0	2	0	0.512682	1	0	1
EDSON_QUEIROZ	3.76	99.95	89.36	98.12	21.69	95.3	95.3	3.03068	1.62521	8.91623	17.8325	23.795	0	0	0	0	0	0	0	76.2198	0	2	0	0.512682	1	0	1
PARANGABA	3.34	99.84	87.02	98.79	39.64	95.7	95.5	2.3211	7.77178	2.23964	12.798	2.461	0.87353	1.01626	0	0.00383	4.55587	3.20519	4.44282	75.6104	0	2	0	0.512682	1	0	1
GUAJIRU	3.59	99.73	98.71	98.98	13.96	93.2	93.9	1.87528	6.23311	4.455	0	11.139	0	3.33696	0	0	0	0	0	76.2736	0	3	1	0.512682	1	0	1
JARDIM_AMERICA	3.38	99.92	98.73	99.92	92.66	96.4	96	2.12815	16.0544	4.03682	0	34.038	0	5.79039	0	0	0	15.6848	7.89474	75.6104	0	2	0	0.512682	1	0	1
DAMAS	3.04	100	96.1	99.94	88.61	97.2	97.6	2.80008	12.4204	4.61851	9.23702	3.63	0	0	0	0	0	0	0	75.6104	0	2	0	0.512682	1	0	1
PARQUE_SANTA_MARIA	3.42	99.62	98.04	94.56	14.34	86.7	88.6	1.17994	5.34472	3.48129	9.57854	35.222	3.61296	1.88079	0	0	0	0	6.66667	74.1313	0	2	0	0.512682	1	0	1
SIQUEIRA	3.63	99.5	97.3	90.99	23.87	87.9	89.1	0.96029	5.4854	4.41657	20.6107	40.868	0	0	0.50031	0	0.28652	0	2.27273	97.1583	0	1	0	0.512682	1	0	1
SERRINHA	3.47	99.73	93.8	99.98	16.33	92.3	91.5	1.53528	9.7558	5.16245	6.88326	18.259	0	0.60893	3.29453	0	0	2.36955	6	75.6104	0	2	0	0.512682	1	0	1
BOM_SUCESSO	3.5	99.69	96.11	98.88	54.01	91.8	92	1.29733	16.5147	4.32609	14.4203	14.381	0	0	0	4.63317	5.65934	0	4.94198	70.2226	0	2	0	0.512682	1	0	1
PARQUE_DOIS_IRMAOS	3.64	99.81	96.14	98.68	30.85	93.4	94.3	1.71025	6.23689	1.81772	3.63544	17.642	0	0	1.14088	1.14088	0	0	25	72.4396	0	1	0	0.512682	1	0	1
AEROLANDIA	3.45	99.7	99	100	79.33	94.7	93	1.44672	10.4665	12.2026	156.89	27.509	0	0	0	0	0	0	0	76.3552	0	2	0	0.512682	1	0	1
CIDADE_2000	3.15	100	99.01	100	99.89	98.4	97.8	2.88985	16.8089	2.39406	0	0	0	0	0	0	0	0	0	76.2198	0	1	0	0.512682	1	0	1
PARQUE_MANIBURA	3.69	99.9	91.47	100	4.85	97.2	96.9	5.20252	6.03037	0	0	1.32	0	0	0	5.59689	0	4.09239	33.3333	76.3552	0	1	0	0.512682	1	0	1
FATIMA	3.19	99.96	97.45	99.99	97.97	99	98.3	5.13128	8.2473	0.849582	16.9916	0.876	4.94488	0	0	2.47244	3.03736	7.82504	5.81023	76.3552	0	2	0	0.512682	1	0	1
AUTRAN_NUNES	3.78	99.66	95.92	99.77	84.2	88	88.6	1.08986	21.5318	6.53625	23.3438	69.622	0	0	1.27317	8.58436	0	0	3.57143	70.2226	0	2	0	0.512682	1	0	1
VILA_ELLERY	3.43	99.91	89.53	100	97.56	96.1	95.2	2.08847	17.2099	6.29644	25.1857	0.596	0	3.53992	0	0	0	15.2944	50	64.427	0	2	0	0.512682	1	0	1
PREFEITO_JOSE_WALTER	3.42	99.75	97.85	96.17	76.31	95.4	95.4	1.836	3.17123	11.2559	29.6209	1.26	0.46171	0	0.66291	0.66291	0.51953	0.66291	12	72.4396	0	2	0	0.512682	1	0	1
CIDADE_DOS_FUNCIONARIOS	3.41	99.87	88.93	99.96	8.22	97.4	97.2	4.6921	6.57036	3.25415	10.8472	9.219	0	0	0	0	2.51486	0	7.14286	76.3552	0	1	0	0.512682	1	0	1
PAN_AMERICANO	3.41	99.81	93.29	100	82.64	94.8	94.3	1.67005	16.2957	8.98573	56.1608	1.876	0	0	0	5.58022	0	0	0	5.41242	0	2	0	0.563796	0	0	1
ITAOCA	3.34	99.81	95.37	99.73	27.02	94.8	94.6	1.77313	16.9937	0.793588	0	2.615	0	0	0	0	7.09861	0	4.16667	5.41242	0	2	0	0.563796	0	0	1
PARQUE_MANIBURA	3.69	99.9	91.47	100	4.85	97.2	96.9	5.20252	6.03037	0	0	1.32	0	0	0	0	0	0	0	5.54953	0	1	0	0.563796	0	0	1
SAPIRANGA_COITE	3.73	99.68	93.24	95.8	10.27	92.6	92.7	2.78344	6.82291	1.2316	3.07901	39.548	0	0	0	0	0	0	0	4.94062	0	2	0	0.563796	0	0	1
LOURDES	3.51	99.9	85.63	100	85.31	96.2	96.3	9.74515	2.5058	0	0	2.866	5.19517	0	0	0	0	0	33.3333	1.69177	0	1	0	0.563796	0	0	1
CONJUNTO_CEARA_I	3.51	99.98	97.95	99.98	99.69	97.2	97	1.85384	12.3262	2.57573	0	4.124	0	0	0	0	2.62983	0	8.33333	10.4314	0	2	0	0.563796	0	0	1
PARQUE_PRESIDENTE_VARGAS	3.68	98.41	96.76	90.6	2.41	87.9	90.1	0.86712	4.41599	9.63656	13.7665	40.768	0	0	0	0	0	0	0	15.7173	0	1	0	0.563796	1	0	1
VILA_VELHA	3.56	99.75	77.36	99.16	79.24	92.7	93.2	1.45773	8.92454	5.4636	24.1041	50.757	0	0	0	0	0	0	0	8.43947	0	2	0	0.563796	0	0	1
DIAS_MACEDO	3.46	99.68	96.35	98.82	32.95	92.1	91.2	1.33965	7.46045	0.817528	24.5258	30.347	0	0	0	0	0	0	0	5.54953	0	1	0	0.563796	0	0	1
PEDRAS	3.63	99.19	86.76	79.46	0.54	86.8	87.5	1.29905	0.316219	36.9004	0	0	0	0	0	0	0	0	0	5.40361	0	2	0	0.563796	0	0	1
PARQUE_DOIS_IRMAOS	3.64	99.81	96.14	98.68	30.85	93.4	94.3	1.71025	6.23689	1.81772	3.63544	17.642	0	0	0	0	0	0	0	5.38866	0	1	0	0.563796	0	0	1
GUARARAPES	3.41	100	88.68	99.74	20.31	98.1	98.3	10.5047	3.93422	0	0	3.705	0	0	0	0	0	0	0	5.54953	0	1	0	0.563796	0	0	1
CONJUNTO_PALMEIRAS	4.02	99.7	97.36	98.1	83.07	89.7	91	0.80339	9.5583	3.51703	2.70541	56.324	0	0	0	1.82496	0	0	12.5	5.52395	0	2	0	0.563796	0	0	1
VICENTE_PINZON	3.56	99.69	92.57	99.83	71.48	91.8	91.3	2.05724	14.9419	8.26608	19.5776	50.127	2.29385	0	0	0	0	0	1.66667	1.69177	0	2	0	0.563796	0	0	1
DOM_LUSTOSA	3.43	99.87	94.1	99.79	47.06	94.9	95.2	1.60969	11.1718	2.25938	7.53125	4.803	0	0	0	0	1.71598	5.93774	6.25	10.4314	0	2	0	0.563796	0	0	1
JOQUEI_CLUBE	3.4	99.84	82.19	100	61.18	95.2	95.2	2.12739	11.4726	1.53665	10.2443	1.402	2.12775	0	0	0	0	6.80782	6	5.41242	0	2	0	0.563796	0	0	1
SERRINHA	3.47	99.73	93.8	99.98	16.33	92.3	91.5	1.53528	9.7558	5.16245	17.2081	18.259	2.36952	0	0	0	0	2.37354	3.85185	5.41242	0	2	0	0.563796	0	0	1
PRAIA_DO_FUTURO_I	3.42	99.64	82.18	97.77	35.43	87	88	2.2842	4.11545	14.9343	29.8686	26.452	0	0	0	0	0	0	0	1.69177	0	1	1	0.563796	0	0	1
CIDADE_DOS_FUNCIONARIOS	3.41	99.87	88.93	99.96	8.22	97.4	97.2	4.6921	6.57036	3.25415	16.2707	9.219	0	0	0	0	2.51486	0	12.5	5.54953	0	1	0	0.563796	0	0	1
CANINDEZINHO	3.57	99.45	98.87	94.36	14.92	88.1	90.4	0.95361	11.0406	5.04662	7.20946	53.467	0	0	1.87241	0	5.26928	0	4.13127	15.7173	0	2	0	0.563796	1	0	1
FATIMA	3.19	99.96	97.45	99.99	97.97	99	98.3	5.13128	8.2473	0.849582	4.24791	0.876	3.27741	0	1.72044	2.47244	3.4083	4.55786	5.7971	5.54953	0	2	0	0.563796	0	0	1
JANGURUSSU	3.54	99.66	98.11	97.35	59.51	93	93.8	1.24054	5.64363	13.9268	3.92303	28.768	0.78125	0	0	0	0.78125	0	6.43116	5.52395	0	2	0	0.563796	0	0	1
DEMOCRITO_ROCHA	3.36	99.94	97.13	99.85	47.57	95.6	94.7	1.67598	13.854	4.50329	18.0131	18.084	6.59269	0	0	0	0	0	6.25	5.41242	0	2	0	0.563796	0	0	1
ALTO_DA_BALANCA	3.39	99.5	97	99.95	90.06	92.7	92.8	1.46983	14.122	3.09071	15.4536	37.184	0	0	0	0	0	0	0	5.54953	0	2	0	0.563796	0	0	1
MONTESE	3.26	99.87	91.56	99.19	83.09	95.8	94.8	2.37034	13.727	4.57526	15.2509	5.189	0	0	0	0	11.1109	0	3.57143	5.41242	0	2	0	0.563796	0	0	1
PIRAMBU	3.66	97.86	84.29	97.15	76.13	87.9	87.6	1.05434	32.5029	10.5838	44.5633	87.228	0	0	0	0	0	0	0	7.43691	0	2	1	0.563796	0	0	1
PRAIA_DE_IRACEMA	2.87	100	97.8	99.82	97.98	98	96.6	4.92934	6.16865	3.16356	0	0.736	13.7723	0	0	0	0	0	25	6.94253	0	2	0	0.563796	0	0	1
HENRIQUE_JORGE	3.45	99.78	96.11	100	26.28	94.8	95	1.64109	14.0285	9.16994	22.0078	6.888	0	0	0	2.69419	2.55485	0	3.84615	10.4314	0	2	0	0.563796	0	0	1
CURIO	3.64	99.71	95.24	96.48	2.76	90.1	89.6	1.53185	11.9309	5.18672	51.8672	91.757	0	0	0	0	0	0	0	4.81821	0	2	0	0.563796	0	0	1
SAO_JOAO_DO_TAUAPE	3.32	99.81	95.61	99.18	80.69	95.1	94.6	2.61355	11.1739	3.94647	21.5262	10.352	0	0	0	0	0	0	0	5.54953	0	2	0	0.563796	0	0	1
COACU	3.53	99.75	94.6	99.56	23.31	91.9	93.1	1.65825	4.3485	0	0	4.104	0	0	0	0	0	0	0	4.81821	0	2	0	0.563796	0	0	1
SAO_BENTO	3.36	99.26	94.29	96.47	37.04	90.5	92.1	1.1995	5.44238	0	0	7.986	1.02709	0	0	0	0	0	0	4.84478	0	1	0	0.563796	0	0	1
PARQUELANDIA	3.22	99.91	94.29	99.98	94.38	97.9	97.8	3.4798	11.6236	3.4303	13.7212	0	0	0	0	0	5.6298	0	6.25	7.43691	0	2	0	0.563796	0	0	1
CENTRO	2.9	99.9	85.97	99.69	94.86	97.3	97.2	2.77955	5.9343	3.12261	24.287	2.966	0	0	0	0	2.45633	0.71691	3.125	6.94253	0	2	0	0.563796	0	0	1
GRANJA_PORTUGAL	3.67	99.02	97.79	97.48	44.35	88.1	88.7	1.01405	15.8284	7.49138	19.977	31.215	0	0	0	0	2.78935	0	2.77778	10.4314	0	2	0	0.563796	0	0	1
BARROSO	3.59	99.51	96.15	95.7	48.72	89.3	90.3	1.15496	8.78463	6.63482	23.2219	39.12	0	0	2.00863	2.05665	0	0	4.34783	5.52395	0	1	0	0.563796	0	0	1
PARANGABA	3.34	99.84	87.02	98.79	39.64	95.7	95.5	2.3211	7.77178	2.23964	3.19949	2.461	2.60931	1.01626	0	0	1.75482	3.19241	4.04762	5.41242	0	2	0	0.563796	0	0	1
PARQUE_SANTA_ROSA	3.43	99.79	93.91	99.97	4.97	91.6	92.6	1.2602	12.9409	11.6126	38.7087	4.051	0	7.07021	0	0	0	0	6.25	15.7173	0	2	0	0.563796	1	0	1
BOM_FUTURO	3.25	99.85	99.54	99.95	98.83	97.3	97.1	2.30906	16.8639	0	46.375	0.401	0	0	0	0	19.8796	0	10	5.41242	0	1	0	0.563796	0	0	1
VILA_UNIAO	3.39	99.8	92.82	99.98	94.17	95.9	95.2	2.69712	10.6972	5.15099	32.1937	6.297	3.3251	0	0	0	0	1.54725	2.94118	5.41242	0	3	0	0.563796	0	0	1
LAGOA_REDONDA	3.5	99.6	90.24	98.35	26.03	90.3	91.9	1.59963	2.38991	4.60552	28.3417	6.055	0	0	0	0	0	0	0	4.81821	0	2	0	0.563796	0	0	1
JARDIM_GUANABARA	3.48	99.79	55.84	100	86.24	94.8	94.3	1.52845	20.3484	4.64592	19.9111	0.982	0	0	0	0	0	1.13904	0	8.43947	0	2	0	0.563796	0	0	1
VILA_MANOEL_SATIRO	3.41	99.85	94.79	99.63	23.41	94.6	94.3	1.54633	12.5236	1.56535	13.0446	2.851	0	0	0	0	0.42315	0	0	15.7173	0	2	0	0.563796	1	0	1
MANUEL_DIAS_BRANCO	3.27	95.02	87.1	87.33	40.5	89.2	92.3	3.37165	0.327824	0	0	7.205	0	0	0	0	0	0	0	4.94062	0	1	0	0.563796	0	0	1
CAMBEBA	3.54	100	96.15	99.95	21.68	95.4	96	4.96805	2.83267	1.29853	0	2.52	0	0	0	0	0	0	0	5.52395	0	3	0	0.563796	0	0	1
GUAJIRU	3.59	99.73	98.71	98.98	13.96	93.2	93.9	1.87528	6.23311	4.455	14.85	11.139	0	0	0	0	0	0	0	4.81821	0	3	1	0.563796	0	0	1
EDSON_QUEIROZ	3.76	99.95	89.36	98.12	21.69	95.3	95.3	3.03068	1.62521	8.91623	31.2068	23.795	0	0	0	0	0	0.51133	10	4.94062	0	2	0	0.563796	0	0	1
MEIRELES	2.91	99.99	97	99.98	99.01	99.1	98.5	9.73297	14.4706	0.803213	5.35475	1.861	8.20273	0	0	0	0	0	2.67857	6.94253	0	2	0	0.563796	0	0	1
VILA_ELLERY	3.43	99.91	89.53	100	97.56	96.1	95.2	2.08847	17.2099	6.29644	50.3715	0.596	0	0	0	0	0	0	0	7.43691	0	2	0	0.563796	0	0	1
DENDE	3.26	99.81	97.66	99.48	13.39	93.3	94.1	1.91575	2.90554	0	0	2.331	0	0	0	0	0	0	0	5.41242	0	1	0	0.563796	0	0	1
JOSE_BONIFACIO	3.11	100	97	100	97.85	98.4	97.6	3.30638	10.0639	0	0	0.482	0.38348	0	0	0	7.94807	0	3.57143	6.94253	0	2	0	0.563796	0	0	1
PASSARE	3.38	99.77	97.81	97.95	46.62	92.4	92.9	1.74035	7.17808	4.27625	5.83124	20.505	3.30578	0	0	0	0.98466	0.98466	4.16667	5.52395	0	2	0	0.563796	0	0	1
ANCURI	3.42	99.62	98.04	94.56	14.34	86.7	88.6	1.17994	3.13157	3.48129	14.7167	7.667	0	0	0	0	0	0	0	5.40361	0	2	0	0.563796	0	0	1
CAJAZEIRAS	3.28	99.93	98.48	97.17	47.6	93.7	94.8	2.12258	4.33217	4.10341	20.517	8.973	0	0	0.04883	0	4.18184	0	9.09091	5.52395	0	1	0	0.563796	0	0	1
SIQUEIRA	3.63	99.5	97.3	90.99	23.87	87.9	89.1	0.96029	5.4854	4.41657	8.83314	40.868	0	0	0	0	1.42787	0	6.81818	15.7173	0	1	0	0.563796	1	0	1
CIDADE_2000	3.15	100	99.01	100	99.89	98.4	97.8	2.88985	16.8089	2.39406	0	0	0.24397	0	0	0	0	0	0	4.94062	0	1	0	0.563796	0	0	1
ITAPERI	3.2	99.77	92.06	99.9	19.01	95.8	95.8	2.21288	8.99524	3.51062	13.1648	6.936	2.78387	1.17244	0	0	2.78573	0.49887	5.42784	5.41242	0	2	0	0.563796	0	0	1
MONDUBIM	3.44	99.78	97.08	98.5	26.63	93.2	94.1	1.43893	8.11067	4.16661	9.11446	18.997	0	0	0	0.00221	0.3009	0	0	5.38866	0	1	0	0.563796	0	0	1
MARAPONGA	3.31	99.77	96.67	99.38	12.96	95.7	95.5	2.63081	5.99114	15.6006	9.75039	5.097	0.00275	0	0	0	0	2.70606	4.16667	5.41242	0	2	0	0.563796	0	0	1
JACARECANGA	3.35	99.35	82.77	98.73	86.11	93.9	93.6	2.179	11.4059	2.78843	118.508	16.887	0	0	0	1.85921	0	0	0	7.43691	0	1	0	0.563796	0	0	1
SABIAGUABA	3.6	97.42	66.84	78.18	5.67	86.4	89.5	1.66605	0.14821	14.0318	0	0.807	0	0	0	0	0	0	0	4.79829	0	1	0	0.563796	0	0	1
FARIAS_BRITO	3.33	99.75	89.35	99.67	86.63	96.1	95.7	2.64575	13.2549	2.46245	8.20816	14.807	0	0	0	0	2.31023	0	0	7.43691	0	1	0	0.563796	0	0	1
JARDIM_CEARENSE	3.46	99.66	96.01	99.28	27.69	94.6	94.8	2.15283	11.8549	1.96002	0	8.116	0	0	0	0	0	2.81712	0	5.41242	0	2	0	0.563796	0	0	1
CONJUNTO_CEARA_II	3.51	99.93	99.3	99.91	96.94	97.1	96.7	1.82119	13.0478	0.836505	16.7301	0.471	0	0	0	0	0	0	0	10.4314	0	3	0	0.563796	0	0	1
PRESIDENTE_KENNEDY	3.43	99.61	92.14	99.79	93.33	95.1	95	2.35615	13.6391	4.30422	0	23	4.14297	0	0	0	4.14297	4.14297	11.859	7.43691	0	2	0	0.563796	0	0	1
FLORESTA	3.49	99.61	82.79	99.81	85.78	91.9	91.7	1.11254	17.0152	1.02796	3.42654	55.478	0	0	0	0	0	3.57948	3.57143	7.43691	0	2	0	0.563796	0	0	1
BOA_VISTA	3.28	99.21	97.85	99.42	6.29	93.2	93.2	1.52986	4.04769	8.8932	40.4236	10.619	2.18527	0	0	0	0	0	3.125	5.54953	0	1	0	0.563796	0	0	1
VARJOTA	3.01	100	95.81	100	97.6	98.1	97.9	5.88365	16.0438	2.35156	11.7578	4.841	0	0	0	0	0	0	0	6.94253	0	2	0	0.563796	0	0	1
PARQUE_IRACEMA	3.07	99.63	89.8	99.2	15.8	97.1	96.9	4.28092	5.37334	2.35488	0	2.73	4.46501	0	0	0	0	0	8.33333	5.52395	0	2	0	0.563796	0	0	1
GRANJA_LISBOA	3.6	99.42	98.69	96.98	24.92	89.5	89.9	1.01602	10.9656	2.66362	3.80518	10.572	0	0	0	0	0	0	0	10.4314	0	2	0	0.563796	0	0	1
PARQUE_SAO_JOSE	3.47	99.77	95.46	99.14	19.46	91.2	92.1	1.24022	17.6635	12.2757	47.2144	53.826	0	0	0	0	0	0	0	10.4314	0	2	0	0.563796	0	0	1
VILA_PERI	3.39	99.8	94.49	99.95	13.05	95.3	95.1	1.56318	13.9601	1.91847	14.3885	1.916	0	0	0	2.24119	0	0	0	5.41242	0	2	0	0.563796	0	0	1
PREFEITO_JOSE_WALTER	3.42	99.75	97.85	96.17	76.31	95.4	95.4	1.836	3.17123	11.2559	29.6209	1.26	0.46171	0	0	0	0.39527	0	4.08333	5.38866	0	2	0	0.563796	0	0	1
CRISTO_REDENTOR	3.68	99.63	89.6	99.38	86.47	90.3	89.8	1.18037	22.9562	9.6357	63.0026	69.805	0	0	0	0	0	0	0	7.43691	0	1	0	0.563796	0	0	1
SAO_GERARDO_ALAGADICO	3.27	99.98	91.82	99.93	96.38	98.5	98.2	3.96987	10.0541	0	13.6528	1.754	0	0	0	0	0	0	0	7.43691	0	2	0	0.563796	0	0	1
JARDIM_AMERICA	3.38	99.92	98.73	99.92	92.66	96.4	96	2.12815	16.0544	4.03682	8.07363	34.038	11.3007	0	0	0	0	0	2.5	5.41242	0	2	0	0.563796	0	0	1
CONJUNTO_ESPERANCA	3.45	99.94	97.83	98.46	61.33	94.2	94.1	1.53155	14.9819	6.03573	18.1072	9.439	0	0	0	0	0	0	0	15.7173	0	2	0	0.563796	1	0	1
DIONISIO_TORRES	3.23	99.94	97.58	99.98	97.46	99	98.5	7.98684	9.16069	1.89994	0	1.348	0	0	0	0	0	0	0	6.94253	0	2	0	0.563796	0	0	1
AUTRAN_NUNES	3.78	99.66	95.92	99.77	84.2	88	88.6	1.08986	21.5318	6.53625	18.675	69.622	0	0	0	1.83079	0.05288	0	0	10.4314	0	2	0	0.563796	0	0	1
PADRE_ANDRADE	3.41	99.68	86.77	99.55	86.99	93	93.3	1.85532	10.7059	9.18484	7.65404	5.884	0	0	0	0	0	1.88995	0	7.43691	0	2	0	0.563796	0	0	1
GENIBAU	3.55	99.43	97.51	97.62	62.88	87.5	89.6	0.96445	18.779	4.17311	12.2739	74.272	0	0	0	0	1.34403	0	0	10.4314	0	2	0	0.563796	0	0	1
BENFICA	2.98	99.8	96.77	99.93	96.13	98.3	97.6	3.01879	9.02911	2.29305	7.64351	0.696	12.7672	0	0	0	0	0	10.1316	7.43691	0	2	0	0.563796	0	0	1
PAPICU	3.31	99.69	94.94	99.32	85.93	94.5	93.5	4.22334	8.87406	3.23398	26.9498	16.748	0	0	0	0	0	0	0	1.69177	0	1	0	0.563796	0	0	1
DAMAS	3.04	100	96.1	99.94	88.61	97.2	97.6	2.80008	12.4204	4.61851	9.23702	3.63	6.1907	0	3.66394	0	0	0	4.54545	5.41242	0	2	0	0.563796	0	0	1
PARREAO	3.43	99.97	98.78	99.47	98.6	98	96.8	3.61395	10.8884	0	0	1.588	6.87191	0	0	0	1.13675	6.87191	4.7619	5.41242	0	2	0	0.563796	0	0	1
JARDIM_DAS_OLIVEIRAS	3.57	99.72	96.75	99.26	64.68	89.2	89.4	1.43163	12.5619	5.0226	66.968	54.463	0	0	0	0	0	0	0	5.54953	0	2	0	0.563796	0	0	1
COUTO_FERNANDES	3.38	99.36	88.81	99.94	68.42	92	91.8	1.80291	15.8501	3.76506	0	44.781	5.29215	0	0	11.9611	0	0	3.84615	5.41242	0	1	0	0.563796	0	0	1
ALVARO_WEYNE	3.52	99.84	88.4	99.88	92.57	95	94.7	1.72292	16.7666	7.10524	37.616	12.885	0	0	0	0	0	0	0	7.43691	0	2	0	0.563796	0	0	1
MONTE_CASTELO	3.44	99.92	94.27	99.95	89.27	96.3	95.1	2.09717	16.8419	5.24462	29.9693	8.131	0	0	0	5.95451	0	0	12.5	7.43691	0	2	0	0.563796	0	0	1
MUCURIPE	3.09	99.73	91.05	99.1	89.09	97.2	96.9	7.56863	15.8758	3.60127	50.4177	26.639	0	0	0	0	0	0	0	6.94253	0	1	0	0.563796	0	0	1
SALINAS	3.51	99.76	94.2	97.47	32.9	94.3	95	5.18962	1.69167	0	0	2.402	0	0	0	0	0	0	0	5.54953	0	1	0	0.563796	0	0	1
PARQUE_ARAXA	3.33	99.85	95.32	100	88.29	96.6	95.8	2.98386	14.2389	1.47449	44.2347	0.262	0	0	0	0	0	0	0	7.43691	0	2	0	0.563796	0	0	1
ALDEOTA	3.08	99.96	93.7	99.91	97.89	98.5	98	8.16436	11.0242	0.934951	0	2.036	1.81851	0	0	0	0	0	0.925926	6.94253	0	2	0	0.563796	0	0	1
JOSE_DE_ALENCAR	3.5	99.89	90.69	99.17	7.27	93.2	93.3	3.84363	5.15974	8.66229	0	9.632	0	0	0	0	0	0	0	4.81821	0	2	0	0.563796	0	0	1
BOM_JARDIM	3.6	99.46	97.83	99.47	41.04	89.4	90.7	1.05033	15.7374	15.734	36.7126	21.808	0	0	2.91238	0	2.75572	0	6	10.4314	0	2	0	0.563796	0	0	1
AEROPORTO	3.61	99.75	96.81	99.96	44.67	88.9	88.6	1.20122	1.42069	0	0	5.872	0.36394	0	0	0	0	0.78523	6.25	5.54953	0	2	0	0.563796	0	0	1
ANTONIO_BEZERRA	3.45	99.65	89.02	99.68	77.47	94.7	95.1	1.66915	11.9261	7.27886	49.8027	9.971	0	3.22436	0	0	0	1.54501	2.5641	8.43947	0	2	0	0.563796	0	0	1
JARDIM_IRACEMA	3.52	99.74	80.87	99.95	83.64	94.4	94.1	1.35618	21.2665	8.54153	8.54153	15.433	0	0	0	0	0	0.93349	0	8.43947	0	2	0	0.563796	0	0	1
OLAVO_OLIVEIRA	3.59	99.54	83.14	98.25	79.78	91.5	91.9	1.28745	16.8414	6.12538	0	9.609	0	0	0	0	0	13.1196	6.25	8.43947	0	2	0	0.563796	0	0	1
PRAIA_DO_FUTURO_II	3.46	99.19	95.26	94.22	37.01	88.5	88.8	1.34302	3.73285	0	0	39.904	0	0	0	0	0	0	0	4.94062	0	1	0	0.563796	0	0	1
AMADEU_FURTADO	3.46	99.79	91.08	100	95.79	96.8	95.6	3.30916	12.7733	0.846095	0	4.832	0	0	0	0	0.06593	0	0	7.43691	0	1	0	0.563796	0	0	1
CARLITO_PAMPLONA	3.49	99.7	91.87	99.96	92.37	92.5	91.4	1.49107	21.5781	3.74596	20.4325	46.804	0	0	0	0	0	5.18581	7.14286	7.43691	0	2	0	0.563796	0	0	1
COCO	3.18	99.97	97.3	99.86	96.15	98.8	98.4	9.27912	6.3153	0	4.83185	1.792	6.42356	0	0	0	0	0	2.74411	1.69177	0	1	0	0.563796	0	0	1
PAUPINA	3.46	99.43	94.35	98.84	15.52	91.1	91.8	1.42728	2.72066	3.37587	13.5035	3.392	0.87752	0.62152	0	0	0	0.42161	12.5	5.40361	0	2	0	0.563796	0	0	1
LUCIANO_CAVALCANTE	3.46	99.82	92.49	99.24	29.45	95.5	95.7	4.56298	4.08574	3.82214	0	2.423	0	0	0	0	0	0	0	5.54953	0	2	0	0.563796	0	0	1
RODOLFO_TEOFILO	3.36	99.82	93.02	99.93	92.56	96.5	95.7	2.43592	11.0987	2.59014	10.3605	4.16	4.0575	0	2.22136	0	7.56265	0	5.88235	7.43691	0	2	0	0.563796	0	0	1
BOM_SUCESSO	3.5	99.69	96.11	98.88	54.01	91.8	92	1.29733	16.5147	4.32609	9.61354	14.381	0	0	0	1.4725	0	0	0.980392	10.4314	0	2	0	0.563796	0	0	1
QUINTINO_CUNHA	3.59	99.54	83.14	98.25	79.78	91.5	91.9	1.28745	16.6625	6.12538	19.735	59.697	0	0	0	0	0	0	0	8.43947	0	2	0	0.563796	0	0	1
PICI	3.58	99.52	96.94	99.78	81.22	91.8	91.8	1.27789	11.2806	4.89317	6.99024	27.684	1.85497	0	0	1.85053	0	3.90774	5.02041	7.43691	0	2	0	0.563796	0	0	1
BARRA_DO_CEARA	3.56	99.64	88.01	98.57	87.77	91.1	91.5	1.19434	17.8342	5.46866	24.609	57.643	0	0	0	0	0	0	0	7.43691	0	2	0	0.563796	0	0	1
JOAQUIM_TAVORA	3.15	99.88	91.48	99.8	97.98	97.8	97	4.12606	12.0503	2.95571	8.44488	2.682	0	0	1.09212	0	0	0	0	6.94253	0	2	0	0.563796	0	0	1
CAIS_DO_PORTO	3.54	99.45	96.09	99.49	73.41	88.6	87.8	1.15804	8.8205	5.30856	22.119	49.437	0	0	0	0	0	2.53616	2.38095	1.69177	0	1	0	0.563796	0	0	1
AEROLANDIA	3.45	99.7	99	100	79.33	94.7	93	1.44672	10.4665	12.2026	61.0128	27.509	0	0	0	0	0	0	0	5.54953	0	2	0	0.563796	0	0	1
MESSEJANA	3.41	99.82	96.59	99.81	24.25	94.5	94.5	1.94071	6.93054	11.1628	26.1258	5.959	1.16168	0	0	0	0	0	4.54545	5.52395	0	2	0	0.563796	0	0	1
PLANALTO_AYRTON_SENNA	3.56	99.74	95.54	99.72	9.32	88.9	90	1.05927	9.92392	0.753031	0	42.011	0	0	0	1.75275	0	0	2.08333	5.38866	0	2	0	0.563796	0	0	1
PARQUE_SANTA_MARIA	3.42	99.62	98.04	94.56	14.34	86.7	88.6	1.17994	5.34472	3.48129	9.57854	35.222	0	1.88079	0	0	3.61296	2.43799	10	5.52395	0	2	0	0.563796	0	0	1
BELA_VISTA	3.4	99.84	95.14	99.78	84.5	94.5	94.5	1.87845	17.3556	4.72785	29.5491	9.183	0	0	0	0.01733	0.92281	0	0	5.41242	0	2	0	0.563796	0	0	1
MOURA_BRASIL	3.57	99.52	95.33	90.86	91.05	91.8	88.2	1.32113	8.90398	13.151	0	36.536	0	0	0	0	0.14333	8.37331	6.25	7.43691	0	2	0	0.563796	0	0	1
JOAO_XXIII	3.51	99.83	94.91	99.64	45.9	93.5	93.4	1.35219	15.8354	6.45821	48.4366	15.857	0	0	0	0	0	0	0	10.4314	0	2	0	0.563796	0	0	1
JARDIM_AMERICA	3.38	99.92	98.73	99.92	92.66	96.4	96	2.12815	16.0544	4.03682	8.07363	34.038	0	0	0	0	0	0	0	0	0	2	0	0.55436	0	0	1
PARREAO	3.43	99.97	98.78	99.47	98.6	98	96.8	3.61395	10.8884	0	0	1.588	0	0	0	0	0	0	0	0	0	2	0	0.55436	0	0	1
RODOLFO_TEOFILO	3.36	99.82	93.02	99.93	92.56	96.5	95.7	2.43592	11.0987	2.59014	20.7211	4.16	4.52108	0	0	0	4.0575	0	2.85714	0	0	2	0	0.55436	0	0	1
LOURDES	3.51	99.9	85.63	100	85.31	96.2	96.3	9.74515	2.5058	0	0	2.866	0	0	0	0	0	0	0	0	0	1	0	0.55436	0	0	1
ALVARO_WEYNE	3.52	99.84	88.4	99.88	92.57	95	94.7	1.72292	16.7666	7.10524	41.7955	12.885	0	0.05529	0	0	0	0	0	0	0	2	0	0.55436	0	0	1
JARDIM_DAS_OLIVEIRAS	3.57	99.72	96.75	99.26	64.68	89.2	89.4	1.43163	12.5619	5.0226	13.3936	54.463	0	0	0	2.96845	0	0	7.14286	0	0	2	0	0.55436	0	0	1
DAMAS	3.04	100	96.1	99.94	88.61	97.2	97.6	2.80008	12.4204	4.61851	0	3.63	0	0	0	0	0	0	0	0	0	2	0	0.55436	0	0	1
GENIBAU	3.55	99.43	97.51	97.62	62.88	87.5	89.6	0.96445	18.779	4.17311	22.0929	74.272	0	0	0	0	0	3.25318	2	0	0	2	0	0.55436	0	0	1
BOM_FUTURO	3.25	99.85	99.54	99.95	98.83	97.3	97.1	2.30906	16.8639	0	0	0.401	0	0	0	0	0	0	0	0	0	1	0	0.55436	0	0	1
ANTONIO_BEZERRA	3.45	99.65	89.02	99.68	77.47	94.7	95.1	1.66915	11.9261	7.27886	57.4647	9.971	0	0	0	0	0	3.21983	1.21951	0	0	2	0	0.55436	0	0	1
PAN_AMERICANO	3.41	99.81	93.29	100	82.64	94.8	94.3	1.67005	16.2957	8.98573	22.4643	1.876	7.43986	0	0	0	0	0	3.84615	0	0	2	0	0.55436	0	0	1
JARDIM_IRACEMA	3.52	99.74	80.87	99.95	83.64	94.4	94.1	1.35618	21.2665	8.54153	12.8123	15.433	0	0	0	0	0	0	0	0	0	2	0	0.55436	0	0	1
COACU	3.53	99.75	94.6	99.56	23.31	91.9	93.1	1.65825	4.3485	0	0	4.104	0	0	0	0	0	0	0	0	0	2	0	0.55436	0	0	1
MANUEL_DIAS_BRANCO	3.27	95.02	87.1	87.33	40.5	89.2	92.3	3.37165	0.327824	0	0	7.205	0	0	0	0	0	0	0	0	0	1	0	0.55436	0	0	1
ITAPERI	3.2	99.77	92.06	99.9	19.01	95.8	95.8	2.21288	8.99524	3.51062	8.77655	6.936	0	5.80285	0	0	2.06921	1.05998	5.55556	0	0	2	0	0.55436	0	0	1
PARQUE_PRESIDENTE_VARGAS	3.68	98.41	96.76	90.6	2.41	87.9	90.1	0.86712	4.41599	9.63656	0	40.768	0	0	0	0	0	0	0	5.19881	0	1	0	0.55436	0	0	1
MUCURIPE	3.09	99.73	91.05	99.1	89.09	97.2	96.9	7.56863	15.8758	3.60127	7.20254	26.639	0	0	0	0	0	3.26937	0	0	0	1	0	0.55436	0	0	1
JOSE_DE_ALENCAR	3.5	99.89	90.69	99.17	7.27	93.2	93.3	3.84363	5.15974	8.66229	0	9.632	0	0	0	0	0	0	0	0	0	2	0	0.55436	0	0	1
MEIRELES	2.91	99.99	97	99.98	99.01	99.1	98.5	9.73297	14.4706	0.803213	2.67738	1.861	7.21307	0	0	0	0	0	2.67857	0	0	2	0	0.55436	0	0	1
BARROSO	3.59	99.51	96.15	95.7	48.72	89.3	90.3	1.15496	8.78463	6.63482	26.5393	39.12	0	0	0	0	0	0	0	0	0	1	0	0.55436	0	0	1
PASSARE	3.38	99.77	97.81	97.95	46.62	92.4	92.9	1.74035	7.17808	4.27625	5.83124	20.505	2.02227	0	0	0	0	0.98466	2.42064	0	0	2	0	0.55436	0	0	1
CONJUNTO_CEARA_II	3.51	99.93	99.3	99.91	96.94	97.1	96.7	1.82119	13.0478	0.836505	4.18253	0.471	0	0	0	0	0	0	0	0	0	3	0	0.55436	0	0	1
DEMOCRITO_ROCHA	3.36	99.94	97.13	99.85	47.57	95.6	94.7	1.67598	13.854	4.50329	18.0131	18.084	3.73393	0	0	0	0	0	0	0	0	2	0	0.55436	0	0	1
JACARECANGA	3.35	99.35	82.77	98.73	86.11	93.9	93.6	2.179	11.4059	2.78843	111.537	16.887	0	0	0	0	0	0	0	0	0	1	0	0.55436	0	0	1
PRAIA_DO_FUTURO_II	3.46	99.19	95.26	94.22	37.01	88.5	88.8	1.34302	3.73285	0	8.28089	39.904	2.18157	0	0	0	0	0	14.2857	0	0	1	0	0.55436	0	0	1
BOM_JARDIM	3.6	99.46	97.83	99.47	41.04	89.4	90.7	1.05033	15.7374	15.734	55.069	21.808	0	0	0	0	0.85885	0	0	0	0	2	0	0.55436	0	0	1
SABIAGUABA	3.6	97.42	66.84	78.18	5.67	86.4	89.5	1.66605	0.14821	14.0318	0	0.807	0	0	0	0	0	0	0	0	0	1	0	0.55436	0	0	1
MONTE_CASTELO	3.44	99.92	94.27	99.95	89.27	96.3	95.1	2.09717	16.8419	5.24462	29.9693	8.131	0	0	0	0	0	0	0	0	0	2	0	0.55436	0	0	1
PARQUE_IRACEMA	3.07	99.63	89.8	99.2	15.8	97.1	96.9	4.28092	5.37334	2.35488	0	2.73	0	0	0	0	0	0	0	0	0	2	0	0.55436	0	0	1
CANINDEZINHO	3.57	99.45	98.87	94.36	14.92	88.1	90.4	0.95361	11.0406	5.04662	19.2252	53.467	0	0	0	0	2.37835	0	1.31579	5.19881	0	2	0	0.55436	0	0	1
OLAVO_OLIVEIRA	3.59	99.54	83.14	98.25	79.78	91.5	91.9	1.28745	16.8414	6.12538	8.42176	9.609	0	0	0	0	0	8.81326	6.25	0	0	2	0	0.55436	0	0	1
DENDE	3.26	99.81	97.66	99.48	13.39	93.3	94.1	1.91575	2.90554	0	0	2.331	0	0	0	0	0	0	0	0	0	1	0	0.55436	0	0	1
PARQUE_MANIBURA	3.69	99.9	91.47	100	4.85	97.2	96.9	5.20252	6.03037	0	13.151	1.32	0	0	0	0	0	0	0	0	0	1	0	0.55436	0	0	1
JOAQUIM_TAVORA	3.15	99.88	91.48	99.8	97.98	97.8	97	4.12606	12.0503	2.95571	16.8898	2.682	0	1.19063	0	0	0	1.87941	1.31579	0	0	2	0	0.55436	0	0	1
LAGOA_REDONDA	3.5	99.6	90.24	98.35	26.03	90.3	91.9	1.59963	2.38991	4.60552	7.08541	6.055	0	0	0	0	0	0	0	0	0	2	0	0.55436	0	0	1
MONDUBIM	3.44	99.78	97.08	98.5	26.63	93.2	94.1	1.43893	8.11067	4.16661	6.51033	18.997	0	0	0	0	0	0	0	0	0	1	0	0.55436	0	0	1
LUCIANO_CAVALCANTE	3.46	99.82	92.49	99.24	29.45	95.5	95.7	4.56298	4.08574	3.82214	25.481	2.423	1.58818	0	0	0	0	0	1	0	0	2	0	0.55436	0	0	1
CURIO	3.64	99.71	95.24	96.48	2.76	90.1	89.6	1.53185	11.9309	5.18672	38.9004	91.757	0	0	0	0	0	0	0	0	0	2	0	0.55436	0	0	1
GUARARAPES	3.41	100	88.68	99.74	20.31	98.1	98.3	10.5047	3.93422	0	0	3.705	0	0	0	0	0	0	0	0	0	1	0	0.55436	0	0	1
PICI	3.58	99.52	96.94	99.78	81.22	91.8	91.8	1.27789	11.2806	4.89317	6.99024	27.684	0	0	0	0	0.99251	0	1	0	0	2	0	0.55436	0	0	1
PARQUE_SANTA_MARIA	3.42	99.62	98.04	94.56	14.34	86.7	88.6	1.17994	5.34472	3.48129	0	35.222	0	0	0	0	0	0	0	0	0	2	0	0.55436	0	0	1
PARANGABA	3.34	99.84	87.02	98.79	39.64	95.7	95.5	2.3211	7.77178	2.23964	6.39898	2.461	1.61182	1.01626	0	0	0	2.84193	2.75166	0	0	2	0	0.55436	0	0	1
ALDEOTA	3.08	99.96	93.7	99.91	97.89	98.5	98	8.16436	11.0242	0.934951	9.34951	2.036	3.61266	0	0	0	0	0	1.81818	0	0	2	0	0.55436	0	0	1
PIRAMBU	3.66	97.86	84.29	97.15	76.13	87.9	87.6	1.05434	32.5029	10.5838	16.7112	87.228	0	0	0	0	0	0	0	0	0	2	1	0.55436	0	0	1
AUTRAN_NUNES	3.78	99.66	95.92	99.77	84.2	88	88.6	1.08986	21.5318	6.53625	18.675	69.622	0	0	0	0	0	0.00995	0	0	0	2	0	0.55436	0	0	1
DOM_LUSTOSA	3.43	99.87	94.1	99.79	47.06	94.9	95.2	1.60969	11.1718	2.25938	7.53125	4.803	0	0	0	0	0	0	0	0	0	2	0	0.55436	0	0	1
GRANJA_LISBOA	3.6	99.42	98.69	96.98	24.92	89.5	89.9	1.01602	10.9656	2.66362	3.80518	10.572	0	0	1.46424	0	1.47232	0	2.63158	0	0	2	0	0.55436	0	0	1
SAO_GERARDO_ALAGADICO	3.27	99.98	91.82	99.93	96.38	98.5	98.2	3.96987	10.0541	0	20.4792	1.754	0	0	0	0	0	0	0	0	0	2	0	0.55436	0	0	1
CENTRO	2.9	99.9	85.97	99.69	94.86	97.3	97.2	2.77955	5.9343	3.12261	17.3479	2.966	0	0.97127	0	0	2.45633	1.45306	3.90625	0	0	2	0	0.55436	0	0	1
MONTESE	3.26	99.87	91.56	99.19	83.09	95.8	94.8	2.37034	13.727	4.57526	38.1272	5.189	0	0	0	0	3.69356	3.69356	2.5	0	0	2	0	0.55436	0	0	1
JOQUEI_CLUBE	3.4	99.84	82.19	100	61.18	95.2	95.2	2.12739	11.4726	1.53665	25.6108	1.402	0	0	0	0	0	0	0	0	0	2	0	0.55436	0	0	1
VILA_ELLERY	3.43	99.91	89.53	100	97.56	96.1	95.2	2.08847	17.2099	6.29644	0	0.596	0	0	0	0	0	0	0	0	0	2	0	0.55436	0	0	1
VILA_MANOEL_SATIRO	3.41	99.85	94.79	99.63	23.41	94.6	94.3	1.54633	12.5236	1.56535	0	2.851	0	0	0	0	0.86806	0	0	5.19881	0	2	0	0.55436	0	0	1
BENFICA	2.98	99.8	96.77	99.93	96.13	98.3	97.6	3.01879	9.02911	2.29305	7.64351	0.696	4.87045	0	0	0	0	0	2.77778	0	0	2	0	0.55436	0	0	1
CAIS_DO_PORTO	3.54	99.45	96.09	99.49	73.41	88.6	87.8	1.15804	8.8205	5.30856	8.8476	49.437	0	0	2.75381	0	0	2.94844	4.7619	0	0	1	0	0.55436	0	0	1
JOAO_XXIII	3.51	99.83	94.91	99.64	45.9	93.5	93.4	1.35219	15.8354	6.45821	48.4366	15.857	0	0	0	0	0	0	0	0	0	2	0	0.55436	0	0	1
BELA_VISTA	3.4	99.84	95.14	99.78	84.5	94.5	94.5	1.87845	17.3556	4.72785	23.6393	9.183	0	0	0	0	0	0	0	0	0	2	0	0.55436	0	0	1
FATIMA	3.19	99.96	97.45	99.99	97.97	99	98.3	5.13128	8.2473	0.849582	4.24791	0.876	0	0	0	0	0	2.47244	0.724638	0	0	2	0	0.55436	0	0	1
BOA_VISTA	3.28	99.21	97.85	99.42	6.29	93.2	93.2	1.52986	4.04769	8.8932	8.08473	10.619	2.18527	0	0	0	0	0	6.45833	0	0	1	0	0.55436	0	0	1
CAMBEBA	3.54	100	96.15	99.95	21.68	95.4	96	4.96805	2.83267	1.29853	12.9853	2.52	0	0	0	0	0	0	0	0	0	3	0	0.55436	0	0	1
MARAPONGA	3.31	99.77	96.67	99.38	12.96	95.7	95.5	2.63081	5.99114	15.6006	29.2512	5.097	0	0.10176	0	0	0	2.70606	3.84615	0	0	2	0	0.55436	0	0	1
CONJUNTO_PALMEIRAS	4.02	99.7	97.36	98.1	83.07	89.7	91	0.80339	9.5583	3.51703	2.70541	56.324	0	0	0	0	0	0	0	0	0	2	0	0.55436	0	0	1
JANGURUSSU	3.54	99.66	98.11	97.35	59.51	93	93.8	1.24054	5.64363	13.9268	1.96152	28.768	0.78125	0	0	0	0.30436	0	4.34783	0	0	2	0	0.55436	0	0	1
BOM_SUCESSO	3.5	99.69	96.11	98.88	54.01	91.8	92	1.29733	16.5147	4.32609	12.0169	14.381	0	0	0	0	0	0	0	0	0	2	0	0.55436	0	0	1
SAPIRANGA_COITE	3.73	99.68	93.24	95.8	10.27	92.6	92.7	2.78344	6.82291	1.2316	6.15801	39.548	0	0	0	0	0	0	0	0	0	2	0	0.55436	0	0	1
VILA_PERI	3.39	99.8	94.49	99.95	13.05	95.3	95.1	1.56318	13.9601	1.91847	14.3885	1.916	0	0	0	0	3.81343	0	1.85185	0	0	2	0	0.55436	0	0	1
SERRINHA	3.47	99.73	93.8	99.98	16.33	92.3	91.5	1.53528	9.7558	5.16245	27.533	18.259	0	0.74196	0	0	0.60947	0	0	0	0	2	0	0.55436	0	0	1
MOURA_BRASIL	3.57	99.52	95.33	90.86	91.05	91.8	88.2	1.32113	8.90398	13.151	0	36.536	0	0	0	0	0.14333	0	0	0	0	2	0	0.55436	0	0	1
MESSEJANA	3.41	99.82	96.59	99.81	24.25	94.5	94.5	1.94071	6.93054	11.1628	40.3762	5.959	0	0	0	0	0	0	0	0	0	2	0	0.55436	0	0	1
PARQUE_SAO_JOSE	3.47	99.77	95.46	99.14	19.46	91.2	92.1	1.24022	17.6635	12.2757	28.3286	53.826	0	0	0	0	0	0	0	0	0	2	0	0.55436	0	0	1
PRAIA_DE_IRACEMA	2.87	100	97.8	99.82	97.98	98	96.6	4.92934	6.16865	3.16356	31.6356	0.736	13.7723	0	0	0	0	0	12.5	0	0	2	0	0.55436	0	0	1
EDSON_QUEIROZ	3.76	99.95	89.36	98.12	21.69	95.3	95.3	3.03068	1.62521	8.91623	4.45812	23.795	0	0	0	0	0	0	0	0	0	2	0	0.55436	0	0	1
PARQUELANDIA	3.22	99.91	94.29	99.98	94.38	97.9	97.8	3.4798	11.6236	3.4303	0	0	0	0	0	0	0	5.6298	4.54545	0	0	2	0	0.55436	0	0	1
ITAOCA	3.34	99.81	95.37	99.73	27.02	94.8	94.6	1.77313	16.9937	0.793588	0	2.615	0.77558	0	0	0	0	0	0	0	0	2	0	0.55436	0	0	1
PARQUE_ARAXA	3.33	99.85	95.32	100	88.29	96.6	95.8	2.98386	14.2389	1.47449	44.2347	0.262	13.124	0	0	0	0	0	25	0	0	2	0	0.55436	0	0	1
PAPICU	3.31	99.69	94.94	99.32	85.93	94.5	93.5	4.22334	8.87406	3.23398	16.1699	16.748	0	0	0	0	0	0	0	0	0	1	0	0.55436	0	0	1
PLANALTO_AYRTON_SENNA	3.56	99.74	95.54	99.72	9.32	88.9	90	1.05927	9.92392	0.753031	2.5101	42.011	0	0	0	0	1.75795	0	1.92308	0	0	2	0	0.55436	0	0	1
VICENTE_PINZON	3.56	99.69	92.57	99.83	71.48	91.8	91.3	2.05724	14.9419	8.26608	15.227	50.127	0	0	0	0	0	1.01334	1.5625	0	0	2	0	0.55436	0	0	1
DIAS_MACEDO	3.46	99.68	96.35	98.82	32.95	92.1	91.2	1.33965	7.46045	0.817528	24.5258	30.347	0	0	0	0	0	0	0	0	0	1	0	0.55436	0	0	1
AEROLANDIA	3.45	99.7	99	100	79.33	94.7	93	1.44672	10.4665	12.2026	61.0128	27.509	0	0	0	0	0	0	0	0	0	2	0	0.55436	0	0	1
FLORESTA	3.49	99.61	82.79	99.81	85.78	91.9	91.7	1.11254	17.0152	1.02796	0	55.478	0	0.25735	0	0	0	0	0	0	0	2	0	0.55436	0	0	1
BARRA_DO_CEARA	3.56	99.64	88.01	98.57	87.77	91.1	91.5	1.19434	17.8342	5.46866	21.8747	57.643	0	1.69387	0	0	0	0	1.47059	0	0	2	0	0.55436	0	0	1
FARIAS_BRITO	3.33	99.75	89.35	99.67	86.63	96.1	95.7	2.64575	13.2549	2.46245	8.20816	14.807	0	0	0	0	2.31023	0	0	0	0	1	0	0.55436	0	0	1
COCO	3.18	99.97	97.3	99.86	96.15	98.8	98.4	9.27912	6.3153	0	4.83185	1.792	6.27593	0	0	0	0	0	2.77778	0	0	1	0	0.55436	0	0	1
ANCURI	3.42	99.62	98.04	94.56	14.34	86.7	88.6	1.17994	3.13157	3.48129	0	7.667	0	0	0	0	0.38049	0	0	0	0	2	0	0.55436	0	0	1
PRAIA_DO_FUTURO_I	3.42	99.64	82.18	97.77	35.43	87	88	2.2842	4.11545	14.9343	29.8686	26.452	0	0	0	0	0	0	0	0	0	1	1	0.55436	0	0	1
CIDADE_DOS_FUNCIONARIOS	3.41	99.87	88.93	99.96	8.22	97.4	97.2	4.6921	6.57036	3.25415	0	9.219	0	0	0	0	0	0	0	0	0	1	0	0.55436	0	0	1
SAO_JOAO_DO_TAUAPE	3.32	99.81	95.61	99.18	80.69	95.1	94.6	2.61355	11.1739	3.94647	3.5877	10.352	0.55014	0	0	0	0	0	0	0	0	2	0	0.55436	0	0	1
HENRIQUE_JORGE	3.45	99.78	96.11	100	26.28	94.8	95	1.64109	14.0285	9.16994	58.6876	6.888	0	0	0	0	0	0	0	0	0	2	0	0.55436	0	0	1
GRANJA_PORTUGAL	3.67	99.02	97.79	97.48	44.35	88.1	88.7	1.01405	15.8284	7.49138	2.49713	31.215	0	0	0.01534	0	0	0	0	0	0	2	0	0.55436	0	0	1
CONJUNTO_CEARA_I	3.51	99.98	97.95	99.98	99.69	97.2	97	1.85384	12.3262	2.57573	5.15145	4.124	0	0	0	0	0	0	0	0	0	2	0	0.55436	0	0	1
PEDRAS	3.63	99.19	86.76	79.46	0.54	86.8	87.5	1.29905	0.316219	36.9004	0	0	0	0	0	0	0.8126	0	16.6667	0	0	2	0	0.55436	0	0	1
CARLITO_PAMPLONA	3.49	99.7	91.87	99.96	92.37	92.5	91.4	1.49107	21.5781	3.74596	37.4596	46.804	0	0	0	0	0	0	0	0	0	2	0	0.55436	0	0	1
JARDIM_CEARENSE	3.46	99.66	96.01	99.28	27.69	94.6	94.8	2.15283	11.8549	1.96002	0	8.116	0	0	0	0	0	2.81712	0	0	0	2	0	0.55436	0	0	1
JARDIM_GUANABARA	3.48	99.79	55.84	100	86.24	94.8	94.3	1.52845	20.3484	4.64592	19.9111	0.982	0	0	0	0	0	1.13904	0	0	0	2	0	0.55436	0	0	1
VILA_VELHA	3.56	99.75	77.36	99.16	79.24	92.7	93.2	1.45773	8.92454	5.4636	8.03471	50.757	0	0	0	0	0	1.01207	2.63158	0	0	2	0	0.55436	0	0	1
PARQUE_SANTA_ROSA	3.43	99.79	93.91	99.97	4.97	91.6	92.6	1.2602	12.9409	11.6126	30.9669	4.051	0	0	0	0	0	0	0	5.19881	0	2	0	0.55436	0	0	1
PREFEITO_JOSE_WALTER	3.42	99.75	97.85	96.17	76.31	95.4	95.4	1.836	3.17123	11.2559	2.96209	1.26	0	0	0	0	0	0	0	0	0	2	0	0.55436	0	0	1
GUAJIRU	3.59	99.73	98.71	98.98	13.96	93.2	93.9	1.87528	6.23311	4.455	0	11.139	0	0	0	0	0	0	0	0	0	3	1	0.55436	0	0	1
QUINTINO_CUNHA	3.59	99.54	83.14	98.25	79.78	91.5	91.9	1.28745	16.6625	6.12538	11.2771	59.697	0	0	0	0	0	0	0	0	0	2	0	0.55436	0	0	1
CRISTO_REDENTOR	3.68	99.63	89.6	99.38	86.47	90.3	89.8	1.18037	22.9562	9.6357	103.769	69.805	0	5.65507	0	0	0	0	6.25	0	0	1	0	0.55436	0	0	1
AMADEU_FURTADO	3.46	99.79	91.08	100	95.79	96.8	95.6	3.30916	12.7733	0.846095	0	4.832	0	0	0	0	0	0	0	0	0	1	0	0.55436	0	0	1
ALTO_DA_BALANCA	3.39	99.5	97	99.95	90.06	92.7	92.8	1.46983	14.122	3.09071	0	37.184	0	0	0	0	0	0	0	0	0	2	0	0.55436	0	0	1
DIONISIO_TORRES	3.23	99.94	97.58	99.98	97.46	99	98.5	7.98684	9.16069	1.89994	0	1.348	3.29825	0	0	0	0	0	2.27273	0	0	2	0	0.55436	0	0	1
PAUPINA	3.46	99.43	94.35	98.84	15.52	91.1	91.8	1.42728	2.72066	3.37587	6.75174	3.392	0	0	0	0	0	0	0	0	0	2	0	0.55436	0	0	1
CAJAZEIRAS	3.28	99.93	98.48	97.17	47.6	93.7	94.8	2.12258	4.33217	4.10341	13.678	8.973	0	0	0	0	0	0	0	0	0	1	0	0.55436	0	0	1
CIDADE_2000	3.15	100	99.01	100	99.89	98.4	97.8	2.88985	16.8089	2.39406	11.9703	0	0	0	0	0	0	0	0	0	0	1	0	0.55436	0	0	1
COUTO_FERNANDES	3.38	99.36	88.81	99.94	68.42	92	91.8	1.80291	15.8501	3.76506	0	44.781	0	0	0	0	0	0	0	0	0	1	0	0.55436	0	0	1
SIQUEIRA	3.63	99.5	97.3	90.99	23.87	87.9	89.1	0.96029	5.4854	4.41657	8.83314	40.868	0	0	0	0	0.28652	0	2.27273	5.19881	0	1	0	0.55436	0	0	1
SALINAS	3.51	99.76	94.2	97.47	32.9	94.3	95	5.18962	1.69167	0	0	2.402	0.37232	0	0	0	0	0	0	0	0	1	0	0.55436	0	0	1
SAO_BENTO	3.36	99.26	94.29	96.47	37.04	90.5	92.1	1.1995	5.44238	0	0	7.986	0	0	0	0	0	0	0	0	0	1	0	0.55436	0	0	1
PADRE_ANDRADE	3.41	99.68	86.77	99.55	86.99	93	93.3	1.85532	10.7059	9.18484	15.3081	5.884	0	0	0	0	0.92727	0	0	0	0	2	0	0.55436	0	0	1
CONJUNTO_ESPERANCA	3.45	99.94	97.83	98.46	61.33	94.2	94.1	1.53155	14.9819	6.03573	6.03573	9.439	0	0	0	0	0	0	0	5.19881	0	2	0	0.55436	0	0	1
VARJOTA	3.01	100	95.81	100	97.6	98.1	97.9	5.88365	16.0438	2.35156	35.2734	4.841	0	0	0	0	0	0	0	0	0	2	0	0.55436	0	0	1
JOSE_BONIFACIO	3.11	100	97	100	97.85	98.4	97.6	3.30638	10.0639	0	22.3814	0.482	0	0	0	0	0	3.78815	0	0	0	2	0	0.55436	0	0	1
VILA_UNIAO	3.39	99.8	92.82	99.98	94.17	95.9	95.2	2.69712	10.6972	5.15099	32.1937	6.297	0	4.86085	0	0	0	0	2.94118	0	0	3	0	0.55436	0	0	1
AEROPORTO	3.61	99.75	96.81	99.96	44.67	88.9	88.6	1.20122	1.42069	0	0	5.872	0	0	0	0	0	0	0	0	0	2	0	0.55436	0	0	1
PARQUE_DOIS_IRMAOS	3.64	99.81	96.14	98.68	30.85	93.4	94.3	1.71025	6.23689	1.81772	7.27088	17.642	0	0	0	0	0	0	0	0	0	1	0	0.55436	0	0	1
PRESIDENTE_KENNEDY	3.43	99.61	92.14	99.79	93.33	95.1	95	2.35615	13.6391	4.30422	4.30422	23	0	0	0	0	5.40491	0	4.16667	0	0	2	0	0.55436	0	0	1
ANTONIO_BEZERRA	3.45	99.65	89.02	99.68	77.47	94.7	95.1	1.66915	11.9261	7.27886	42.1408	9.971	0	0	0	0	0	0.82062	0	0	0	2	0	0.594426	0	0	1
PARANGABA	3.34	99.84	87.02	98.79	39.64	95.7	95.5	2.3211	7.77178	2.23964	35.1944	2.461	1.60655	0	0.37664	0	0.05754	1.51658	0.746269	0	0	2	0	0.594426	0	0	1
PICI	3.58	99.52	96.94	99.78	81.22	91.8	91.8	1.27789	11.2806	4.89317	6.99024	27.684	0	0	0	0	0	0	0	0	0	2	0	0.594426	0	0	1
DEMOCRITO_ROCHA	3.36	99.94	97.13	99.85	47.57	95.6	94.7	1.67598	13.854	4.50329	9.00657	18.084	5.03173	0	0	0	0	0	6.25	0	0	2	0	0.594426	0	0	1
BELA_VISTA	3.4	99.84	95.14	99.78	84.5	94.5	94.5	1.87845	17.3556	4.72785	47.2785	9.183	8.66254	0	0	0	0	0	6.25	0	0	2	0	0.594426	0	0	1
RODOLFO_TEOFILO	3.36	99.82	93.02	99.93	92.56	96.5	95.7	2.43592	11.0987	2.59014	10.3605	4.16	6.38908	0	0	4.0575	0	0	4.16667	0	0	2	0	0.594426	0	0	1
AUTRAN_NUNES	3.78	99.66	95.92	99.77	84.2	88	88.6	1.08986	21.5318	6.53625	4.66875	69.622	0	0	0.14476	0	0	0	0	0	0	2	0	0.594426	0	0	1
JARDIM_IRACEMA	3.52	99.74	80.87	99.95	83.64	94.4	94.1	1.35618	21.2665	8.54153	0	15.433	0	0	0	0	0	0	0	0	0	2	0	0.594426	0	0	1
JOAQUIM_TAVORA	3.15	99.88	91.48	99.8	97.98	97.8	97	4.12606	12.0503	2.95571	12.6673	2.682	6.44075	0	1.09212	0	0	0	4.01849	0	0	2	0	0.594426	0	0	1
PARQUE_SANTA_ROSA	3.43	99.79	93.91	99.97	4.97	91.6	92.6	1.2602	12.9409	11.6126	30.9669	4.051	0	7.07021	0	0	0	0	6.25	9.55361	0	2	0	0.594426	0	0	1
ALDEOTA	3.08	99.96	93.7	99.91	97.89	98.5	98	8.16436	11.0242	0.934951	14.0243	2.036	1.81851	0	0	0	0	0	0.892857	0	0	2	0	0.594426	0	0	1
ALVARO_WEYNE	3.52	99.84	88.4	99.88	92.57	95	94.7	1.72292	16.7666	7.10524	41.7955	12.885	0	0.06209	0	0	0	0	0	0	0	2	0	0.594426	0	0	1
DAMAS	3.04	100	96.1	99.94	88.61	97.2	97.6	2.80008	12.4204	4.61851	36.9481	3.63	0	0	0	0	0	0	0	0	0	2	0	0.594426	0	0	1
MONTE_CASTELO	3.44	99.92	94.27	99.95	89.27	96.3	95.1	2.09717	16.8419	5.24462	14.9846	8.131	0	0	0	5.95451	0	0	12.5	0	0	2	0	0.594426	0	0	1
PREFEITO_JOSE_WALTER	3.42	99.75	97.85	96.17	76.31	95.4	95.4	1.836	3.17123	11.2559	8.88626	1.26	0	0	0	0	0	0	0	0	0	2	0	0.594426	0	0	1
GRANJA_LISBOA	3.6	99.42	98.69	96.98	24.92	89.5	89.9	1.01602	10.9656	2.66362	0	10.572	0	0	0	0	0	0	0	0	0	2	0	0.594426	0	0	1
DOM_LUSTOSA	3.43	99.87	94.1	99.79	47.06	94.9	95.2	1.60969	11.1718	2.25938	0	4.803	0	0	0	0	0	0	0	0	0	2	0	0.594426	0	0	1
CIDADE_2000	3.15	100	99.01	100	99.89	98.4	97.8	2.88985	16.8089	2.39406	0	0	0	0	0	0	0	0	0	0	0	1	0	0.594426	0	0	1
QUINTINO_CUNHA	3.59	99.54	83.14	98.25	79.78	91.5	91.9	1.28745	16.6625	6.12538	8.45785	59.697	0	0	0	3.31517	0	0	10.5556	0	0	2	0	0.594426	0	0	1
BARRA_DO_CEARA	3.56	99.64	88.01	98.57	87.77	91.1	91.5	1.19434	17.8342	5.46866	24.609	57.643	0	1.61309	0	0	0	0	1.47059	0	0	2	0	0.594426	0	0	1
JARDIM_DAS_OLIVEIRAS	3.57	99.72	96.75	99.26	64.68	89.2	89.4	1.43163	12.5619	5.0226	6.6968	54.463	0	0	0	0	0	0	0	0	0	2	0	0.594426	0	0	1
PARQUE_IRACEMA	3.07	99.63	89.8	99.2	15.8	97.1	96.9	4.28092	5.37334	2.35488	0	2.73	0	0	0	0	0	0	0	0	0	2	0	0.594426	0	0	1
MONTESE	3.26	99.87	91.56	99.19	83.09	95.8	94.8	2.37034	13.727	4.57526	34.3145	5.189	0	0	0	0	0	0	0	0	0	2	0	0.594426	0	0	1
AEROLANDIA	3.45	99.7	99	100	79.33	94.7	93	1.44672	10.4665	12.2026	8.71612	27.509	0	0	0	0	0	0	0	0	0	2	0	0.594426	0	0	1
GENIBAU	3.55	99.43	97.51	97.62	62.88	87.5	89.6	0.96445	18.779	4.17311	14.7286	74.272	0	0	3.1868	0	0	3.25318	6	0	0	2	0	0.594426	0	0	1
FARIAS_BRITO	3.33	99.75	89.35	99.67	86.63	96.1	95.7	2.64575	13.2549	2.46245	16.4163	14.807	0	0	0	0	2.31023	0	0	0	0	1	0	0.594426	0	0	1
PLANALTO_AYRTON_SENNA	3.56	99.74	95.54	99.72	9.32	88.9	90	1.05927	9.92392	0.753031	5.02021	42.011	0	0	0	0	0	0	0	0	0	2	0	0.594426	0	0	1
ITAPERI	3.2	99.77	92.06	99.9	19.01	95.8	95.8	2.21288	8.99524	3.51062	8.77655	6.936	2.78573	0	0	0	0	3.16393	3.7037	0	0	2	0	0.594426	0	0	1
CARLITO_PAMPLONA	3.49	99.7	91.87	99.96	92.37	92.5	91.4	1.49107	21.5781	3.74596	27.2433	46.804	0	0	0	0	0	0	0	0	0	2	0	0.594426	0	0	1
JOQUEI_CLUBE	3.4	99.84	82.19	100	61.18	95.2	95.2	2.12739	11.4726	1.53665	25.6108	1.402	6.27489	0	0	0	0	0	4	0	0	2	0	0.594426	0	0	1
CONJUNTO_PALMEIRAS	4.02	99.7	97.36	98.1	83.07	89.7	91	0.80339	9.5583	3.51703	5.41082	56.324	0	0	0	1.82496	0	0	12.5	0	0	2	0	0.594426	0	0	1
COUTO_FERNANDES	3.38	99.36	88.81	99.94	68.42	92	91.8	1.80291	15.8501	3.76506	37.6506	44.781	6.26847	0	0	0	0	0	0	0	0	1	0	0.594426	0	0	1
CONJUNTO_ESPERANCA	3.45	99.94	97.83	98.46	61.33	94.2	94.1	1.53155	14.9819	6.03573	18.1072	9.439	0	0	0	0	0.02306	0	0	9.55361	0	2	0	0.594426	0	0	1
CIDADE_DOS_FUNCIONARIOS	3.41	99.87	88.93	99.96	8.22	97.4	97.2	4.6921	6.57036	3.25415	10.8472	9.219	0	0	0	0	0	0	0	0	0	1	0	0.594426	0	0	1
VILA_PERI	3.39	99.8	94.49	99.95	13.05	95.3	95.1	1.56318	13.9601	1.91847	14.3885	1.916	0	0	0	0	2.55922	0	0	0	0	2	0	0.594426	0	0	1
PRAIA_DO_FUTURO_II	3.46	99.19	95.26	94.22	37.01	88.5	88.8	1.34302	3.73285	0	0	39.904	0	0	0	0	0	0	0	0	0	1	0	0.594426	0	0	1
ALTO_DA_BALANCA	3.39	99.5	97	99.95	90.06	92.7	92.8	1.46983	14.122	3.09071	0	37.184	0	0	0	0	1.43086	0	0	0	0	2	0	0.594426	0	0	1
ANCURI	3.42	99.62	98.04	94.56	14.34	86.7	88.6	1.17994	3.13157	3.48129	29.4334	7.667	0	0	3.25246	0	0	0	5.55556	0	0	2	0	0.594426	0	0	1
PARQUELANDIA	3.22	99.91	94.29	99.98	94.38	97.9	97.8	3.4798	11.6236	3.4303	0	0	0	0	0	0	0	0	0	0	0	2	0	0.594426	0	0	1
PARQUE_PRESIDENTE_VARGAS	3.68	98.41	96.76	90.6	2.41	87.9	90.1	0.86712	4.41599	9.63656	68.8326	40.768	0	0	0	0	0	0	0	9.55361	0	1	1	0.594426	0	0	1
MOURA_BRASIL	3.57	99.52	95.33	90.86	91.05	91.8	88.2	1.32113	8.90398	13.151	26.3019	36.536	0	0	0	0	0	8.37331	6.25	0	0	2	0	0.594426	0	0	1
PARQUE_SAO_JOSE	3.47	99.77	95.46	99.14	19.46	91.2	92.1	1.24022	17.6635	12.2757	37.7715	53.826	0	0	0	0	0.9936	0	0	0	0	2	0	0.594426	0	0	1
BOA_VISTA	3.28	99.21	97.85	99.42	6.29	93.2	93.2	1.52986	4.04769	8.8932	8.08473	10.619	2.18527	0	0	0	0.33863	0	2.94118	0	0	1	0	0.594426	0	0	1
PARQUE_DOIS_IRMAOS	3.64	99.81	96.14	98.68	30.85	93.4	94.3	1.71025	6.23689	1.81772	3.63544	17.642	0	0	0	0	0	0	0	0	0	1	0	0.594426	0	0	1
CANINDEZINHO	3.57	99.45	98.87	94.36	14.92	88.1	90.4	0.95361	11.0406	5.04662	14.4189	53.467	0	0	1.05052	0	3.741	0	4.20635	9.55361	0	2	0	0.594426	0	0	1
EDSON_QUEIROZ	3.76	99.95	89.36	98.12	21.69	95.3	95.3	3.03068	1.62521	8.91623	13.3743	23.795	0	0	0	0	0	0	0	0	0	2	0	0.594426	0	0	1
PAPICU	3.31	99.69	94.94	99.32	85.93	94.5	93.5	4.22334	8.87406	3.23398	10.7799	16.748	0	0	0	0	0	0	0	0	0	1	0	0.594426	0	0	1
VILA_MANOEL_SATIRO	3.41	99.85	94.79	99.63	23.41	94.6	94.3	1.54633	12.5236	1.56535	7.82677	2.851	0	0	0	0	0	0	0	9.55361	0	2	0	0.594426	0	0	1
CAJAZEIRAS	3.28	99.93	98.48	97.17	47.6	93.7	94.8	2.12258	4.33217	4.10341	20.517	8.973	0	0	0	0	0.35956	0	0	0	0	1	0	0.594426	0	0	1
CAMBEBA	3.54	100	96.15	99.95	21.68	95.4	96	4.96805	2.83267	1.29853	0	2.52	0	0	0	0	0	0	0	0	0	3	0	0.594426	0	0	1
COACU	3.53	99.75	94.6	99.56	23.31	91.9	93.1	1.65825	4.3485	0	0	4.104	0	0	0	0	0	0	0	0	0	2	0	0.594426	0	0	1
CONJUNTO_CEARA_II	3.51	99.93	99.3	99.91	96.94	97.1	96.7	1.82119	13.0478	0.836505	12.5476	0.471	0	0	0	0	0	0	0	0	0	3	0	0.594426	0	0	1
MESSEJANA	3.41	99.82	96.59	99.81	24.25	94.5	94.5	1.94071	6.93054	11.1628	19.0006	5.959	0	0	0	0	1.16167	0	4.16667	0	0	2	0	0.594426	0	0	1
PIRAMBU	3.66	97.86	84.29	97.15	76.13	87.9	87.6	1.05434	32.5029	10.5838	16.7112	87.228	0	0	0	0	0	0	0	0	0	2	1	0.594426	0	0	1
DIAS_MACEDO	3.46	99.68	96.35	98.82	32.95	92.1	91.2	1.33965	7.46045	0.817528	0	30.347	0	0	0	0	0	0	0	0	0	1	0	0.594426	0	0	1
LOURDES	3.51	99.9	85.63	100	85.31	96.2	96.3	9.74515	2.5058	0	0	2.866	0	0	0	0	0	0	0	0	0	1	0	0.594426	0	0	1
VICENTE_PINZON	3.56	99.69	92.57	99.83	71.48	91.8	91.3	2.05724	14.9419	8.26608	19.5776	50.127	0	0	0	0	0	0	0	0	0	2	0	0.594426	0	0	1
JOSE_BONIFACIO	3.11	100	97	100	97.85	98.4	97.6	3.30638	10.0639	0	22.3814	0.482	0.00113	0	0	0	7.94807	0	3.57143	0	0	2	0	0.594426	0	0	1
BARROSO	3.59	99.51	96.15	95.7	48.72	89.3	90.3	1.15496	8.78463	6.63482	36.4915	39.12	0	0	0	2.05665	0.80374	0.73843	4.34783	0	0	1	0	0.594426	0	0	1
CONJUNTO_CEARA_I	3.51	99.98	97.95	99.98	99.69	97.2	97	1.85384	12.3262	2.57573	20.6058	4.124	0	0	0	0	0	0	0	0	0	2	0	0.594426	0	0	1
OLAVO_OLIVEIRA	3.59	99.54	83.14	98.25	79.78	91.5	91.9	1.28745	16.8414	6.12538	8.42176	9.609	0	0	0	0	0	24.9851	18.75	0	0	2	0	0.594426	0	0	1
PEDRAS	3.63	99.19	86.76	79.46	0.54	86.8	87.5	1.29905	0.316219	36.9004	147.601	0	0	0	0	0	0	0	0	0	0	2	0	0.594426	0	0	1
BOM_SUCESSO	3.5	99.69	96.11	98.88	54.01	91.8	92	1.29733	16.5147	4.32609	12.0169	14.381	0	0	0	0	6.51361	0	3.06373	0	0	2	0	0.594426	0	0	1
SAO_BENTO	3.36	99.26	94.29	96.47	37.04	90.5	92.1	1.1995	5.44238	0	0	7.986	0	0	0	0	0	0	0	0	0	1	0	0.594426	0	0	1
COCO	3.18	99.97	97.3	99.86	96.15	98.8	98.4	9.27912	6.3153	0	4.83185	1.792	2.15354	0	0	0	0	0	0.909091	0	0	1	0	0.594426	0	0	1
AEROPORTO	3.61	99.75	96.81	99.96	44.67	88.9	88.6	1.20122	1.42069	0	0	5.872	0	0	0	0	0	0	0	0	0	2	0	0.594426	0	0	1
VILA_ELLERY	3.43	99.91	89.53	100	97.56	96.1	95.2	2.08847	17.2099	6.29644	12.5929	0.596	0	0	0	0	0	0	0	0	0	2	0	0.594426	0	0	1
BOM_FUTURO	3.25	99.85	99.54	99.95	98.83	97.3	97.1	2.30906	16.8639	0	0	0.401	0	0	0	0	9.23604	0	10	0	0	1	0	0.594426	0	0	1
PADRE_ANDRADE	3.41	99.68	86.77	99.55	86.99	93	93.3	1.85532	10.7059	9.18484	7.65404	5.884	0	0	0	0	5.78293	0	3.57143	0	0	2	0	0.594426	0	0	1
ITAOCA	3.34	99.81	95.37	99.73	27.02	94.8	94.6	1.77313	16.9937	0.793588	15.8718	2.615	0	0	7.02376	0	0	0	4.54545	0	0	2	0	0.594426	0	0	1
MANUEL_DIAS_BRANCO	3.27	95.02	87.1	87.33	40.5	89.2	92.3	3.37165	0.327824	0	0	7.205	0	0	0	0	0	0	0	0	0	1	0	0.594426	0	0	1
VARJOTA	3.01	100	95.81	100	97.6	98.1	97.9	5.88365	16.0438	2.35156	0	4.841	0	0	0	0	0	0	0	0	0	2	0	0.594426	0	0	1
CURIO	3.64	99.71	95.24	96.48	2.76	90.1	89.6	1.53185	11.9309	5.18672	25.9336	91.757	0	0	0	0	0	0	0	0	0	2	0	0.594426	0	0	1
VILA_UNIAO	3.39	99.8	92.82	99.98	94.17	95.9	95.2	2.69712	10.6972	5.15099	6.43874	6.297	0	0	0	0	0	0	0	0	0	3	0	0.594426	0	0	1
PARQUE_MANIBURA	3.69	99.9	91.47	100	4.85	97.2	96.9	5.20252	6.03037	0	0	1.32	0	0	0	0	0	0	0	0	0	1	0	0.594426	0	0	1
MEIRELES	2.91	99.99	97	99.98	99.01	99.1	98.5	9.73297	14.4706	0.803213	5.35475	1.861	10.9655	0	0	0	0	0	4.54545	0	0	2	0	0.594426	0	0	1
PAUPINA	3.46	99.43	94.35	98.84	15.52	91.1	91.8	1.42728	2.72066	3.37587	20.2552	3.392	0	0	0	0	0	0	0	0	0	2	0	0.594426	0	0	1
GUARARAPES	3.41	100	88.68	99.74	20.31	98.1	98.3	10.5047	3.93422	0	0	3.705	0	0	0	0	0	0	0	0	0	1	0	0.594426	0	0	1
BENFICA	2.98	99.8	96.77	99.93	96.13	98.3	97.6	3.01879	9.02911	2.29305	0	0.696	9.74097	0	0	0	0	0	7.76316	0	0	2	0	0.594426	0	0	1
SABIAGUABA	3.6	97.42	66.84	78.18	5.67	86.4	89.5	1.66605	0.14821	14.0318	0	0.807	0	0	0	0	0	0	0	0	0	1	0	0.594426	0	0	1
CENTRO	2.9	99.9	85.97	99.69	94.86	97.3	97.2	2.77955	5.9343	3.12261	20.8174	2.966	0	0	0	0	1.01586	0.71691	0.806452	0	0	2	0	0.594426	0	0	1
MUCURIPE	3.09	99.73	91.05	99.1	89.09	97.2	96.9	7.56863	15.8758	3.60127	7.20254	26.639	0	0	0	0	0	0	0	0	0	1	0	0.594426	0	0	1
SALINAS	3.51	99.76	94.2	97.47	32.9	94.3	95	5.18962	1.69167	0	0	2.402	0	0	0	0	0	0	0	0	0	1	0	0.594426	0	0	1
PAN_AMERICANO	3.41	99.81	93.29	100	82.64	94.8	94.3	1.67005	16.2957	8.98573	0	1.876	0.38273	0	0	0	0	0	0	0	0	2	0	0.594426	0	0	1
FLORESTA	3.49	99.61	82.79	99.81	85.78	91.9	91.7	1.11254	17.0152	1.02796	0	55.478	0	0.25735	0	0	0	4.11459	3.84615	0	0	2	0	0.594426	0	0	1
HENRIQUE_JORGE	3.45	99.78	96.11	100	26.28	94.8	95	1.64109	14.0285	9.16994	36.6797	6.888	0	0	0	0	0	0	0	0	0	2	0	0.594426	0	0	1
VILA_VELHA	3.56	99.75	77.36	99.16	79.24	92.7	93.2	1.45773	8.92454	5.4636	6.42777	50.757	0	0	0	0	0	0	0	0	0	2	0	0.594426	0	0	1
CRISTO_REDENTOR	3.68	99.63	89.6	99.38	86.47	90.3	89.8	1.18037	22.9562	9.6357	59.2966	69.805	0	5.92867	0	0	0	0	6.25	0	0	1	0	0.594426	0	0	1
SAPIRANGA_COITE	3.73	99.68	93.24	95.8	10.27	92.6	92.7	2.78344	6.82291	1.2316	6.15801	39.548	0	0	0	0	0	0	0	0	0	2	0	0.594426	0	0	1
GUAJIRU	3.59	99.73	98.71	98.98	13.96	93.2	93.9	1.87528	6.23311	4.455	0	11.139	0	0	0	0	0	0	0	0	0	3	1	0.594426	0	0	1
JARDIM_CEARENSE	3.46	99.66	96.01	99.28	27.69	94.6	94.8	2.15283	11.8549	1.96002	0	8.116	0	0	0	0	0	0	0	0	0	2	0	0.594426	0	0	1
PARREAO	3.43	99.97	98.78	99.47	98.6	98	96.8	3.61395	10.8884	0	0	1.588	5.3814	0	0	0	3.42203	0	2.38095	0	0	2	0	0.594426	0	0	1
JOAO_XXIII	3.51	99.83	94.91	99.64	45.9	93.5	93.4	1.35219	15.8354	6.45821	86.1095	15.857	0	0	0	0	0.09494	0	0	0	0	2	0	0.594426	0	0	1
SERRINHA	3.47	99.73	93.8	99.98	16.33	92.3	91.5	1.53528	9.7558	5.16245	24.0914	18.259	0	0	0.11221	0	0	0	0	0	0	2	0	0.594426	0	0	1
JACARECANGA	3.35	99.35	82.77	98.73	86.11	93.9	93.6	2.179	11.4059	2.78843	83.6528	16.887	0	0	0	1.85921	0	0	0	0	0	1	0	0.594426	0	0	1
PRAIA_DE_IRACEMA	2.87	100	97.8	99.82	97.98	98	96.6	4.92934	6.16865	3.16356	31.6356	0.736	0	0	0	0	0	0	0	0	0	2	0	0.594426	0	0	1
JOSE_DE_ALENCAR	3.5	99.89	90.69	99.17	7.27	93.2	93.3	3.84363	5.15974	8.66229	0	9.632	0	0	0	0	0	0	0	0	0	2	0	0.594426	0	0	1
MONDUBIM	3.44	99.78	97.08	98.5	26.63	93.2	94.1	1.43893	8.11067	4.16661	5.20827	18.997	0	0.7167	0	0	0	0	0.833333	0	0	1	0	0.594426	0	0	1
BOM_JARDIM	3.6	99.46	97.83	99.47	41.04	89.4	90.7	1.05033	15.7374	15.734	23.601	21.808	0	0	2.91238	0	5.02241	0	3.7037	0	0	2	0	0.594426	0	0	1
JANGURUSSU	3.54	99.66	98.11	97.35	59.51	93	93.8	1.24054	5.64363	13.9268	21.5767	28.768	0	0	0	0	0	0.50074	2.17391	0	0	2	0	0.594426	0	0	1
PRESIDENTE_KENNEDY	3.43	99.61	92.14	99.79	93.33	95.1	95	2.35615	13.6391	4.30422	4.30422	23	0	0	0	0	0	0	0	0	0	2	0	0.594426	0	0	1
LAGOA_REDONDA	3.5	99.6	90.24	98.35	26.03	90.3	91.9	1.59963	2.38991	4.60552	17.7135	6.055	0	0	0	0	0	0	0	0	0	2	0	0.594426	0	0	1
DIONISIO_TORRES	3.23	99.94	97.58	99.98	97.46	99	98.5	7.98684	9.16069	1.89994	0	1.348	3.29825	0	0	0	0	0	2.38095	0	0	2	0	0.594426	0	0	1
LUCIANO_CAVALCANTE	3.46	99.82	92.49	99.24	29.45	95.5	95.7	4.56298	4.08574	3.82214	19.1107	2.423	0	0	0	0	0	0	0	0	0	2	0	0.594426	0	0	1
SAO_GERARDO_ALAGADICO	3.27	99.98	91.82	99.93	96.38	98.5	98.2	3.96987	10.0541	0	13.6528	1.754	0	0	0	0	0	0	0	0	0	2	0	0.594426	0	0	1
JARDIM_AMERICA	3.38	99.92	98.73	99.92	92.66	96.4	96	2.12815	16.0544	4.03682	8.07363	34.038	0	0	0	0	9.14734	0	2.77778	0	0	2	0	0.594426	0	0	1
FATIMA	3.19	99.96	97.45	99.99	97.97	99	98.3	5.13128	8.2473	0.849582	16.9916	0.876	1.04611	0	1.72044	0	0	0	0.704225	0	0	2	0	0.594426	0	0	1
GRANJA_PORTUGAL	3.67	99.02	97.79	97.48	44.35	88.1	88.7	1.01405	15.8284	7.49138	9.98851	31.215	0	0	0	0	0.06296	0	0	0	0	2	0	0.594426	0	0	1
SAO_JOAO_DO_TAUAPE	3.32	99.81	95.61	99.18	80.69	95.1	94.6	2.61355	11.1739	3.94647	3.5877	10.352	0.55014	2.82917	0	0	2.30349	0	1.88679	0	0	2	0	0.594426	0	0	1
JARDIM_GUANABARA	3.48	99.79	55.84	100	86.24	94.8	94.3	1.52845	20.3484	4.64592	6.63702	0.982	0	0	0	0	0	2.37627	0	0	0	2	0	0.594426	0	0	1
DENDE	3.26	99.81	97.66	99.48	13.39	93.3	94.1	1.91575	2.90554	0	0	2.331	0	0	0	0	0	0	0	0	0	1	0	0.594426	0	0	1
SIQUEIRA	3.63	99.5	97.3	90.99	23.87	87.9	89.1	0.96029	5.4854	4.41657	5.88876	40.868	0	0	0.50031	0	0.28652	0	2.08333	9.55361	0	1	0	0.594426	0	0	1
PRAIA_DO_FUTURO_I	3.42	99.64	82.18	97.77	35.43	87	88	2.2842	4.11545	14.9343	29.8686	26.452	0	0	0	0	0	0	0	0	0	1	1	0.594426	0	0	1
PASSARE	3.38	99.77	97.81	97.95	46.62	92.4	92.9	1.74035	7.17808	4.27625	5.83124	20.505	1.03761	0	0	0	1.27081	0	1.60092	0	0	2	0	0.594426	0	0	1
CAIS_DO_PORTO	3.54	99.45	96.09	99.49	73.41	88.6	87.8	1.15804	8.8205	5.30856	4.4238	49.437	0	0	0	0	2.75381	0	2.5	0	0	1	0	0.594426	0	0	1
PARQUE_SANTA_MARIA	3.42	99.62	98.04	94.56	14.34	86.7	88.6	1.17994	5.34472	3.48129	0	35.222	0	0	0	0	0	0	0	0	0	2	0	0.594426	0	0	1
MARAPONGA	3.31	99.77	96.67	99.38	12.96	95.7	95.5	2.63081	5.99114	15.6006	78.0031	5.097	0	0.15813	0	0	0	0	0	0	0	2	0	0.594426	0	0	1
PARQUE_ARAXA	3.33	99.85	95.32	100	88.29	96.6	95.8	2.98386	14.2389	1.47449	73.7246	0.262	0	0	0	0	0	0	0	0	0	2	0	0.594426	0	0	1
AMADEU_FURTADO	3.46	99.79	91.08	100	95.79	96.8	95.6	3.30916	12.7733	0.846095	0	4.832	7.76604	0	0	0	0	0	7.14286	0	0	1	0	0.594426	0	0	1
SAO_GERARDO_ALAGADICO	3.27	99.98	91.82	99.93	96.38	98.5	98.2	3.96987	10.0541	0	13.6528	1.754	0	2.15529	0	0	0	1.7496	20	6.05284	0	2	0	0.544697	0	0	1
DIONISIO_TORRES	3.23	99.94	97.58	99.98	97.46	99	98.5	7.98684	9.16069	1.89994	12.6662	1.348	8.18868	0	0	0	0	0	4.54545	6.15504	0	2	0	0.544697	0	0	1
CARLITO_PAMPLONA	3.49	99.7	91.87	99.96	92.37	92.5	91.4	1.49107	21.5781	3.74596	27.2433	46.804	0	0	0	0	0	0	0	6.05284	0	2	0	0.544697	0	0	1
DAMAS	3.04	100	96.1	99.94	88.61	97.2	97.6	2.80008	12.4204	4.61851	18.474	3.63	6.1907	7.89635	3.66394	0	8.09655	0	12.5	7.53276	0	2	0	0.544697	0	0	1
MARAPONGA	3.31	99.77	96.67	99.38	12.96	95.7	95.5	2.63081	5.99114	15.6006	19.5008	5.097	0	0	0	0	0	2.70606	3.84615	7.53276	0	2	0	0.544697	0	0	1
FARIAS_BRITO	3.33	99.75	89.35	99.67	86.63	96.1	95.7	2.64575	13.2549	2.46245	0	14.807	0	0	0	0	0	0	0	6.05284	0	1	0	0.544697	0	0	1
MONDUBIM	3.44	99.78	97.08	98.5	26.63	93.2	94.1	1.43893	8.11067	4.16661	5.20827	18.997	0	0	0	0	0	0	0	7.6323	0	1	0	0.544697	0	0	1
PASSARE	3.38	99.77	97.81	97.95	46.62	92.4	92.9	1.74035	7.17808	4.27625	17.4937	20.505	0.05295	0	0	0.12312	0.98466	0.98466	2.38095	7.38493	0	2	0	0.544697	0	0	1
PEDRAS	3.63	99.19	86.76	79.46	0.54	86.8	87.5	1.29905	0.316219	36.9004	0	0	0	0	0	0	0	0	0	7.0044	0	2	0	0.544697	0	0	1
PARQUE_SAO_JOSE	3.47	99.77	95.46	99.14	19.46	91.2	92.1	1.24022	17.6635	12.2757	28.3286	53.826	0	0	0	0	8.75607	0	4.16667	8.89522	0	2	0	0.544697	0	0	1
PARQUELANDIA	3.22	99.91	94.29	99.98	94.38	97.9	97.8	3.4798	11.6236	3.4303	6.86059	0	1.05836	0	0	0	0	0	0	6.05284	0	2	0	0.544697	0	0	1
SABIAGUABA	3.6	97.42	66.84	78.18	5.67	86.4	89.5	1.66605	0.14821	14.0318	46.7727	0.807	0	0	0	0	0	0	0	6.50571	0	1	0	0.544697	0	0	1
BENFICA	2.98	99.8	96.77	99.93	96.13	98.3	97.6	3.01879	9.02911	2.29305	7.64351	0.696	0	0	0	0	1.86117	0	0	6.05284	0	2	0	0.544697	0	0	1
JANGURUSSU	3.54	99.66	98.11	97.35	59.51	93	93.8	1.24054	5.64363	13.9268	7.84606	28.768	0	0	0	0	0.50351	0	2.08333	7.38493	0	2	0	0.544697	0	0	1
SERRINHA	3.47	99.73	93.8	99.98	16.33	92.3	91.5	1.53528	9.7558	5.16245	17.2081	18.259	0	0.60893	0	0	0.98105	0	0	7.53276	0	2	0	0.544697	0	0	1
MEIRELES	2.91	99.99	97	99.98	99.01	99.1	98.5	9.73297	14.4706	0.803213	8.03213	1.861	2.73423	0	0	0	0	0	0.877193	6.15504	0	2	0	0.544697	0	0	1
LUCIANO_CAVALCANTE	3.46	99.82	92.49	99.24	29.45	95.5	95.7	4.56298	4.08574	3.82214	6.37024	2.423	0	0	0	0	0	0	0	7.14375	0	2	0	0.544697	0	0	1
PADRE_ANDRADE	3.41	99.68	86.77	99.55	86.99	93	93.3	1.85532	10.7059	9.18484	0	5.884	0	0	0	0	0.92727	0	0	6.05284	0	2	0	0.544697	0	0	1
CONJUNTO_CEARA_I	3.51	99.98	97.95	99.98	99.69	97.2	97	1.85384	12.3262	2.57573	15.4544	4.124	0	0	0	0	0	0	0	8.89522	0	2	0	0.544697	0	0	1
PARQUE_SANTA_MARIA	3.42	99.62	98.04	94.56	14.34	86.7	88.6	1.17994	5.34472	3.48129	0	35.222	0	4.39091	0	0	2.21586	2.43799	14.8352	7.38493	0	2	0	0.544697	0	0	1
PAN_AMERICANO	3.41	99.81	93.29	100	82.64	94.8	94.3	1.67005	16.2957	8.98573	33.6965	1.876	0	0	0	0	0	0	0	7.53276	0	2	0	0.544697	0	0	1
BOM_JARDIM	3.6	99.46	97.83	99.47	41.04	89.4	90.7	1.05033	15.7374	15.734	20.9787	21.808	0	0	0	0	7.8575	0	3.84615	8.89522	0	2	0	0.544697	0	0	1
VILA_VELHA	3.56	99.75	77.36	99.16	79.24	92.7	93.2	1.45773	8.92454	5.4636	1.60694	50.757	0	0	0	0	0	0	0	6.61731	0	2	0	0.544697	0	0	1
CENTRO	2.9	99.9	85.97	99.69	94.86	97.3	97.2	2.77955	5.9343	3.12261	27.7566	2.966	0	0	0	0	1.44046	0.59806	1.61332	6.15504	0	2	0	0.544697	0	0	1
PRAIA_DO_FUTURO_II	3.46	99.19	95.26	94.22	37.01	88.5	88.8	1.34302	3.73285	0	0	39.904	0	0	0	0	0	0	0	6.6357	0	1	0	0.544697	0	0	1
PARREAO	3.43	99.97	98.78	99.47	98.6	98	96.8	3.61395	10.8884	0	0	1.588	6.87191	0	0	0	0	6.87191	7.14286	7.53276	0	2	0	0.544697	0	0	1
FLORESTA	3.49	99.61	82.79	99.81	85.78	91.9	91.7	1.11254	17.0152	1.02796	0	55.478	0	0	0	0	3.30201	4.11459	15.3846	6.05284	0	2	0	0.544697	0	0	1
FATIMA	3.19	99.96	97.45	99.99	97.97	99	98.3	5.13128	8.2473	0.849582	8.49582	0.876	7.41728	0	0	0	2.24381	0	2.8169	7.14375	0	2	0	0.544697	0	0	1
JOQUEI_CLUBE	3.4	99.84	82.19	100	61.18	95.2	95.2	2.12739	11.4726	1.53665	5.12216	1.402	2.12775	0	0	2.11611	0	2.66069	6.25	7.53276	0	2	0	0.544697	0	0	1
PARQUE_SANTA_ROSA	3.43	99.79	93.91	99.97	4.97	91.6	92.6	1.2602	12.9409	11.6126	38.7087	4.051	0	0	0	0	0.50594	0	0	17.6266	0	2	0	0.544697	1	0	1
BARROSO	3.59	99.51	96.15	95.7	48.72	89.3	90.3	1.15496	8.78463	6.63482	43.1263	39.12	0	0	0	1.7995	0.73115	0	2.27273	7.38493	0	1	0	0.544697	0	0	1
PARQUE_DOIS_IRMAOS	3.64	99.81	96.14	98.68	30.85	93.4	94.3	1.71025	6.23689	1.81772	3.63544	17.642	0	0	0	0	0	0	0	7.6323	0	1	0	0.544697	0	0	1
CANINDEZINHO	3.57	99.45	98.87	94.36	14.92	88.1	90.4	0.95361	11.0406	5.04662	12.0158	53.467	0	0	0	0	3.62035	0	4.24837	17.6266	0	2	0	0.544697	1	0	1
PARQUE_MANIBURA	3.69	99.9	91.47	100	4.85	97.2	96.9	5.20252	6.03037	0	0	1.32	0	0	0	0	0	0	0	7.14375	0	1	0	0.544697	0	0	1
DOM_LUSTOSA	3.43	99.87	94.1	99.79	47.06	94.9	95.2	1.60969	11.1718	2.25938	0	4.803	0	5.93774	0	0	0	0	6.25	8.89522	0	2	0	0.544697	0	0	1
CAIS_DO_PORTO	3.54	99.45	96.09	99.49	73.41	88.6	87.8	1.15804	8.8205	5.30856	8.8476	49.437	0	0	0	0	0	0.41233	0	6.10969	0	1	0	0.544697	0	0	1
PIRAMBU	3.66	97.86	84.29	97.15	76.13	87.9	87.6	1.05434	32.5029	10.5838	22.2816	87.228	0	0	0	0	0	0	0	6.05284	0	2	1	0.544697	0	0	1
CAJAZEIRAS	3.28	99.93	98.48	97.17	47.6	93.7	94.8	2.12258	4.33217	4.10341	6.83901	8.973	0	0	0	2.09092	0	0	4.54545	7.38493	0	1	0	0.544697	0	0	1
SAO_BENTO	3.36	99.26	94.29	96.47	37.04	90.5	92.1	1.1995	5.44238	0	8.27609	7.986	0	0	0	0	0	0	0	6.10331	0	1	0	0.544697	0	0	1
PARQUE_IRACEMA	3.07	99.63	89.8	99.2	15.8	97.1	96.9	4.28092	5.37334	2.35488	0	2.73	0	0	4.46501	0	0	0	8.33333	7.38493	0	2	0	0.544697	0	0	1
GRANJA_LISBOA	3.6	99.42	98.69	96.98	24.92	89.5	89.9	1.01602	10.9656	2.66362	7.61035	10.572	0	0.49652	0	0	1.15241	0	1.35135	8.89522	0	2	0	0.544697	0	0	1
CRISTO_REDENTOR	3.68	99.63	89.6	99.38	86.47	90.3	89.8	1.18037	22.9562	9.6357	59.2966	69.805	0	0	0	0	0	0	0	6.05284	0	1	0	0.544697	0	0	1
VILA_ELLERY	3.43	99.91	89.53	100	97.56	96.1	95.2	2.08847	17.2099	6.29644	0	0.596	0	3.53992	0	0	0	2.76969	0	6.05284	0	2	0	0.544697	0	0	1
RODOLFO_TEOFILO	3.36	99.82	93.02	99.93	92.56	96.5	95.7	2.43592	11.0987	2.59014	31.0816	4.16	9.24971	0	2.22136	0	0	0	4.16667	6.05284	0	2	0	0.544697	0	0	1
PARANGABA	3.34	99.84	87.02	98.79	39.64	95.7	95.5	2.3211	7.77178	2.23964	28.7954	2.461	4.35165	1.01626	0	0.85941	2.68226	0.42948	3.68132	7.53276	0	2	0	0.544697	0	0	1
AEROLANDIA	3.45	99.7	99	100	79.33	94.7	93	1.44672	10.4665	12.2026	34.8645	27.509	0	0	0	0	0	0	0	7.14375	0	2	0	0.544697	0	0	1
CONJUNTO_CEARA_II	3.51	99.93	99.3	99.91	96.94	97.1	96.7	1.82119	13.0478	0.836505	0	0.471	0	0	0	0	2.98	0	16.6667	8.89522	0	3	0	0.544697	0	0	1
JOAQUIM_TAVORA	3.15	99.88	91.48	99.8	97.98	97.8	97	4.12606	12.0503	2.95571	8.44488	2.682	0	0	0	0	0	0	0	6.15504	0	2	0	0.544697	0	0	1
VILA_MANOEL_SATIRO	3.41	99.85	94.79	99.63	23.41	94.6	94.3	1.54633	12.5236	1.56535	20.8714	2.851	0	0	0	0	0	0	0	17.6266	0	2	0	0.544697	1	0	1
VICENTE_PINZON	3.56	99.69	92.57	99.83	71.48	91.8	91.3	2.05724	14.9419	8.26608	15.227	50.127	0	0	0	0	0	1.01334	1.5625	6.10969	0	2	0	0.544697	0	0	1
VILA_UNIAO	3.39	99.8	92.82	99.98	94.17	95.9	95.2	2.69712	10.6972	5.15099	12.8775	6.297	0	0	0	0	0.01061	0	0	7.53276	0	3	0	0.544697	0	0	1
SALINAS	3.51	99.76	94.2	97.47	32.9	94.3	95	5.18962	1.69167	0	0	2.402	0	0	0	0	0	0	0	7.14375	0	1	0	0.544697	0	0	1
AEROPORTO	3.61	99.75	96.81	99.96	44.67	88.9	88.6	1.20122	1.42069	0	11.489	5.872	0	0	0	0	0.22133	0	0	7.14375	0	2	0	0.544697	0	0	1
COACU	3.53	99.75	94.6	99.56	23.31	91.9	93.1	1.65825	4.3485	0	0	4.104	0	0	0	0	0	0	0	6.29643	0	2	0	0.544697	0	0	1
DEMOCRITO_ROCHA	3.36	99.94	97.13	99.85	47.57	95.6	94.7	1.67598	13.854	4.50329	36.0263	18.084	0	0	0	0	0	0	0	7.53276	0	2	0	0.544697	0	0	1
CIDADE_DOS_FUNCIONARIOS	3.41	99.87	88.93	99.96	8.22	97.4	97.2	4.6921	6.57036	3.25415	5.42358	9.219	0	0	0	0	0	0	0	7.14375	0	1	0	0.544697	0	0	1
JACARECANGA	3.35	99.35	82.77	98.73	86.11	93.9	93.6	2.179	11.4059	2.78843	48.7975	16.887	0	0	0	0	0	0	0	6.05284	0	1	0	0.544697	0	0	1
PICI	3.58	99.52	96.94	99.78	81.22	91.8	91.8	1.27789	11.2806	4.89317	13.9805	27.684	1.50625	0	0	0	0.99251	1.01417	1.96078	6.05284	0	2	0	0.544697	0	0	1
SIQUEIRA	3.63	99.5	97.3	90.99	23.87	87.9	89.1	0.96029	5.4854	4.41657	0	40.868	0	0	0	0	1.36533	2.2796	10.4167	17.6266	0	1	0	0.544697	1	0	1
JOAO_XXIII	3.51	99.83	94.91	99.64	45.9	93.5	93.4	1.35219	15.8354	6.45821	193.746	15.857	0	0	0	0	8.8167	0	6.25	8.89522	0	2	0	0.544697	0	0	1
PRESIDENTE_KENNEDY	3.43	99.61	92.14	99.79	93.33	95.1	95	2.35615	13.6391	4.30422	12.9127	23	0	1.3406	0	0	6.22309	1.89625	4.16667	6.05284	0	2	0	0.544697	0	0	1
ANTONIO_BEZERRA	3.45	99.65	89.02	99.68	77.47	94.7	95.1	1.66915	11.9261	7.27886	72.7886	9.971	0	0	0	0	0	0	0	6.61731	0	2	0	0.544697	0	0	1
BOA_VISTA	3.28	99.21	97.85	99.42	6.29	93.2	93.2	1.52986	4.04769	8.8932	24.2542	10.619	2.18527	0	0	0	0	0	3.125	7.14375	0	1	0	0.544697	0	0	1
CONJUNTO_PALMEIRAS	4.02	99.7	97.36	98.1	83.07	89.7	91	0.80339	9.5583	3.51703	2.70541	56.324	0	0	0	0	0	0	0	7.38493	0	2	0	0.544697	0	0	1
JOSE_DE_ALENCAR	3.5	99.89	90.69	99.17	7.27	93.2	93.3	3.84363	5.15974	8.66229	0	9.632	0	0	0	0	0	0	0	6.29643	0	2	0	0.544697	0	0	1
ANCURI	3.42	99.62	98.04	94.56	14.34	86.7	88.6	1.17994	3.13157	3.48129	0	7.667	0	3.25246	3.25246	0	0	0	11.1111	7.0044	0	2	0	0.544697	0	0	1
JARDIM_DAS_OLIVEIRAS	3.57	99.72	96.75	99.26	64.68	89.2	89.4	1.43163	12.5619	5.0226	3.3484	54.463	0	0	0	2.96845	0	0	12.5	7.14375	0	2	0	0.544697	0	0	1
BOM_FUTURO	3.25	99.85	99.54	99.95	98.83	97.3	97.1	2.30906	16.8639	0	0	0.401	0	0	0	0	0	0	0	7.53276	0	1	0	0.544697	0	0	1
SAPIRANGA_COITE	3.73	99.68	93.24	95.8	10.27	92.6	92.7	2.78344	6.82291	1.2316	6.15801	39.548	0	0	0	0	0	0	0	6.6357	0	2	0	0.544697	0	0	1
COUTO_FERNANDES	3.38	99.36	88.81	99.94	68.42	92	91.8	1.80291	15.8501	3.76506	18.8253	44.781	0	0	0	0	0	0	0	7.53276	0	1	0	0.544697	0	0	1
GUARARAPES	3.41	100	88.68	99.74	20.31	98.1	98.3	10.5047	3.93422	0	0	3.705	0	0	3.37168	0	0	0	2.38095	7.14375	0	1	0	0.544697	0	0	1
ITAPERI	3.2	99.77	92.06	99.9	19.01	95.8	95.8	2.21288	8.99524	3.51062	0	6.936	2.78573	3.24228	0	0	0	2.10394	5.84615	7.53276	0	2	0	0.544697	0	0	1
SAO_JOAO_DO_TAUAPE	3.32	99.81	95.61	99.18	80.69	95.1	94.6	2.61355	11.1739	3.94647	0	10.352	0	2.82917	0	0	2.30349	0	1.92308	7.14375	0	2	0	0.544697	0	0	1
ITAOCA	3.34	99.81	95.37	99.73	27.02	94.8	94.6	1.77313	16.9937	0.793588	0	2.615	0	0	0	0	0.54686	0	0	7.53276	0	2	0	0.544697	0	0	1
MESSEJANA	3.41	99.82	96.59	99.81	24.25	94.5	94.5	1.94071	6.93054	11.1628	14.2504	5.959	0	0	0	0	0	1.16168	4.16667	7.38493	0	2	0	0.544697	0	0	1
JOSE_BONIFACIO	3.11	100	97	100	97.85	98.4	97.6	3.30638	10.0639	0	0	0.482	0	0	0	0	0	0	0	6.15504	0	2	0	0.544697	0	0	1
PREFEITO_JOSE_WALTER	3.42	99.75	97.85	96.17	76.31	95.4	95.4	1.836	3.17123	11.2559	2.96209	1.26	0	0	0	0	0	0	0	7.6323	0	2	0	0.544697	0	0	1
PRAIA_DO_FUTURO_I	3.42	99.64	82.18	97.77	35.43	87	88	2.2842	4.11545	14.9343	59.7372	26.452	0	0	0	0	0	0	0	6.10969	0	1	1	0.544697	0	0	1
CURIO	3.64	99.71	95.24	96.48	2.76	90.1	89.6	1.53185	11.9309	5.18672	12.9668	91.757	0	0	0	0	0	0	0	6.29643	0	2	0	0.544697	0	0	1
OLAVO_OLIVEIRA	3.59	99.54	83.14	98.25	79.78	91.5	91.9	1.28745	16.8414	6.12538	8.42176	9.609	0	0	0	0	0	0	0	6.61731	0	2	0	0.544697	0	0	1
VARJOTA	3.01	100	95.81	100	97.6	98.1	97.9	5.88365	16.0438	2.35156	47.0312	4.841	0	0	0	0	0	0	0	6.15504	0	2	0	0.544697	0	0	1
LOURDES	3.51	99.9	85.63	100	85.31	96.2	96.3	9.74515	2.5058	0	0	2.866	0	0	0	0	0	0	0	6.10969	0	1	0	0.544697	0	0	1
ALTO_DA_BALANCA	3.39	99.5	97	99.95	90.06	92.7	92.8	1.46983	14.122	3.09071	0	37.184	0	0	0	0	1.43086	0	0	7.14375	0	2	0	0.544697	0	0	1
PLANALTO_AYRTON_SENNA	3.56	99.74	95.54	99.72	9.32	88.9	90	1.05927	9.92392	0.753031	2.5101	42.011	0	0	0	0	0	0	0	7.6323	0	2	0	0.544697	0	0	1
MONTE_CASTELO	3.44	99.92	94.27	99.95	89.27	96.3	95.1	2.09717	16.8419	5.24462	7.49232	8.131	0	0	0	0	0	0	0	6.05284	0	2	0	0.544697	0	0	1
VILA_PERI	3.39	99.8	94.49	99.95	13.05	95.3	95.1	1.56318	13.9601	1.91847	4.79616	1.916	0.03361	0	0	0	9.56768	0	3.84615	7.53276	0	2	0	0.544697	0	0	1
MUCURIPE	3.09	99.73	91.05	99.1	89.09	97.2	96.9	7.56863	15.8758	3.60127	14.4051	26.639	0	0	0	0	0	3.26937	0	6.15504	0	1	0	0.544697	0	0	1
GUAJIRU	3.59	99.73	98.71	98.98	13.96	93.2	93.9	1.87528	6.23311	4.455	0	11.139	0	0	0	0	0	0	0	6.29643	0	3	1	0.544697	0	0	1
BARRA_DO_CEARA	3.56	99.64	88.01	98.57	87.77	91.1	91.5	1.19434	17.8342	5.46866	10.9373	57.643	0	0	0	0	0	0	0	6.05284	0	2	0	0.544697	0	0	1
MANUEL_DIAS_BRANCO	3.27	95.02	87.1	87.33	40.5	89.2	92.3	3.37165	0.327824	0	0	7.205	0	0	0	0	0	0	0	6.6357	0	1	0	0.544697	0	0	1
PAPICU	3.31	99.69	94.94	99.32	85.93	94.5	93.5	4.22334	8.87406	3.23398	10.7799	16.748	0	0	0	0	0	0	0	6.10969	0	1	0	0.544697	0	0	1
QUINTINO_CUNHA	3.59	99.54	83.14	98.25	79.78	91.5	91.9	1.28745	16.6625	6.12538	11.2771	59.697	0	0	0	0	0	0	0	6.61731	0	2	0	0.544697	0	0	1
JARDIM_IRACEMA	3.52	99.74	80.87	99.95	83.64	94.4	94.1	1.35618	21.2665	8.54153	17.0831	15.433	0	0	0	0	0	0	0	6.61731	0	2	0	0.544697	0	0	1
MOURA_BRASIL	3.57	99.52	95.33	90.86	91.05	91.8	88.2	1.32113	8.90398	13.151	0	36.536	0	0	0	0	0.14333	9.72507	6.25	6.05284	0	2	0	0.544697	0	0	1
PARQUE_PRESIDENTE_VARGAS	3.68	98.41	96.76	90.6	2.41	87.9	90.1	0.86712	4.41599	9.63656	0	40.768	0	0	0	0	0	0	0	17.6266	0	1	1	0.544697	1	0	1
COCO	3.18	99.97	97.3	99.86	96.15	98.8	98.4	9.27912	6.3153	0	0	1.792	0	0	0	0	0	0	0	6.10969	0	1	0	0.544697	0	0	1
EDSON_QUEIROZ	3.76	99.95	89.36	98.12	21.69	95.3	95.3	3.03068	1.62521	8.91623	8.91623	23.795	0	0	0.18112	0.51133	0	0	10	6.6357	0	2	0	0.544697	0	0	1
AMADEU_FURTADO	3.46	99.79	91.08	100	95.79	96.8	95.6	3.30916	12.7733	0.846095	0	4.832	5.17981	0	0	0	0	0	7.14286	6.05284	0	1	0	0.544697	0	0	1
JARDIM_CEARENSE	3.46	99.66	96.01	99.28	27.69	94.6	94.8	2.15283	11.8549	1.96002	0	8.116	0	0	0	0	0	2.81712	0	7.53276	0	2	0	0.544697	0	0	1
BELA_VISTA	3.4	99.84	95.14	99.78	84.5	94.5	94.5	1.87845	17.3556	4.72785	17.7294	9.183	1.12538	0.17898	0	0	0	0	0	7.53276	0	2	0	0.544697	0	0	1
BOM_SUCESSO	3.5	99.69	96.11	98.88	54.01	91.8	92	1.29733	16.5147	4.32609	21.6305	14.381	0	0	0	0	0.6478	0	0	8.89522	0	2	0	0.544697	0	0	1
ALVARO_WEYNE	3.52	99.84	88.4	99.88	92.57	95	94.7	1.72292	16.7666	7.10524	62.6933	12.885	0	0	0	0	0	0	0	6.05284	0	2	0	0.544697	0	0	1
LAGOA_REDONDA	3.5	99.6	90.24	98.35	26.03	90.3	91.9	1.59963	2.38991	4.60552	7.08541	6.055	0	0	0	0	0	0	0	6.29643	0	2	0	0.544697	0	0	1
JARDIM_AMERICA	3.38	99.92	98.73	99.92	92.66	96.4	96	2.12815	16.0544	4.03682	16.1473	34.038	2.15333	0	0	0	6.49771	0	2.63158	7.53276	0	2	0	0.544697	0	0	1
GRANJA_PORTUGAL	3.67	99.02	97.79	97.48	44.35	88.1	88.7	1.01405	15.8284	7.49138	34.9598	31.215	0	0	0	0	0	0	0	8.89522	0	2	0	0.544697	0	0	1
AUTRAN_NUNES	3.78	99.66	95.92	99.77	84.2	88	88.6	1.08986	21.5318	6.53625	9.3375	69.622	0	0	1.12831	0	0	0	0	8.89522	0	2	0	0.544697	0	0	1
DENDE	3.26	99.81	97.66	99.48	13.39	93.3	94.1	1.91575	2.90554	0	0	2.331	0	0	0	0	0	0	0	7.53276	0	1	0	0.544697	0	0	1
DIAS_MACEDO	3.46	99.68	96.35	98.82	32.95	92.1	91.2	1.33965	7.46045	0.817528	24.5258	30.347	0	0	0	0	0	0	0	7.14375	0	1	0	0.544697	0	0	1
HENRIQUE_JORGE	3.45	99.78	96.11	100	26.28	94.8	95	1.64109	14.0285	9.16994	62.3556	6.888	0	0	1.49002	0	1.93943	2.94751	6.52174	8.89522	0	2	0	0.544697	0	0	1
CONJUNTO_ESPERANCA	3.45	99.94	97.83	98.46	61.33	94.2	94.1	1.53155	14.9819	6.03573	12.0715	9.439	0	0	0	0	5.92482	0	3.84615	17.6266	0	2	0	0.544697	1	0	1
ALDEOTA	3.08	99.96	93.7	99.91	97.89	98.5	98	8.16436	11.0242	0.934951	4.67475	2.036	0	0	0	0	0	0	0	6.15504	0	2	0	0.544697	0	0	1
CIDADE_2000	3.15	100	99.01	100	99.89	98.4	97.8	2.88985	16.8089	2.39406	23.9406	0	0	0	0	0	0	0	0	6.6357	0	1	0	0.544697	0	0	1
JARDIM_GUANABARA	3.48	99.79	55.84	100	86.24	94.8	94.3	1.52845	20.3484	4.64592	19.9111	0.982	0	0	0	0	0	0	0	6.61731	0	2	0	0.544697	0	0	1
PARQUE_ARAXA	3.33	99.85	95.32	100	88.29	96.6	95.8	2.98386	14.2389	1.47449	29.4898	0.262	13.124	0	0	0	0	0	25	6.05284	0	2	0	0.544697	0	0	1
CAMBEBA	3.54	100	96.15	99.95	21.68	95.4	96	4.96805	2.83267	1.29853	0	2.52	0	0	0	0	0	0	0	7.38493	0	3	0	0.544697	0	0	1
MONTESE	3.26	99.87	91.56	99.19	83.09	95.8	94.8	2.37034	13.727	4.57526	30.5018	5.189	3.69356	0	0	0	2.97586	0	2.5641	7.53276	0	2	0	0.544697	0	0	1
PAUPINA	3.46	99.43	94.35	98.84	15.52	91.1	91.8	1.42728	2.72066	3.37587	0	3.392	0	1.01725	1.29637	0	0.5013	0.42161	10	7.0044	0	2	0	0.544697	0	0	1
PRAIA_DE_IRACEMA	2.87	100	97.8	99.82	97.98	98	96.6	4.92934	6.16865	3.16356	31.6356	0.736	0	0	0	0	0	0	0	6.15504	0	2	0	0.544697	0	0	1
GENIBAU	3.55	99.43	97.51	97.62	62.88	87.5	89.6	0.96445	18.779	4.17311	17.1834	74.272	0	0	1.40092	0	0	3.25318	2.08333	8.89522	0	2	0	0.544697	0	0	1
SAO_JOAO_DO_TAUAPE	3.32	99.81	95.61	99.18	80.69	95.1	94.6	2.61355	11.2805	4.9753	42.6454	10.352	0	2.82917	0	0	0	0	0.806452	4.19279	0	2	0	0.826435	0	0	1
PRAIA_DO_FUTURO_II	3.46	99.19	95.26	94.22	37.01	88.5	88.8	1.34302	3.7684	0.820277	8.20277	39.904	0	0	0	0	0	0	0	4.17629	0	1	0	0.826435	0	0	1
FARIAS_BRITO	3.33	99.75	89.35	99.67	86.63	96.1	95.7	2.64575	13.3811	4.06537	0	14.807	0	0	0	0	2.31023	0	0	6.23987	0	1	0	0.826435	0	0	1
CARLITO_PAMPLONA	3.49	99.7	91.87	99.96	92.37	92.5	91.4	1.49107	21.7839	9.4451	20.2395	46.804	0	0	0	0	0	0	0	6.23987	0	1	0	0.826435	0	0	1
CONJUNTO_CEARA_I	3.51	99.98	97.95	99.98	99.69	97.2	97	1.85384	12.4436	3.57198	45.9254	4.124	0	0	0	0	0	0	0	4.19298	0	2	0	0.826435	0	0	1
VILA_PERI	3.39	99.8	94.49	99.95	13.05	95.3	95.1	1.56318	14.0934	1.90033	19.0033	1.916	0	0	0	3.22027	12.799	0	8	8.32227	0	2	0	0.826435	0	0	1
PARQUELANDIA	3.22	99.91	94.29	99.98	94.38	97.9	97.8	3.4798	11.7345	2.03874	95.141	0	10.4923	0	0	0	10.475	5.6298	24.2308	6.23987	0	1	0	0.826435	0	0	1
VICENTE_PINZON	3.56	99.69	92.57	99.83	71.48	91.8	91.3	2.05724	15.0842	6.67974	12.9285	50.127	0	0	0	0	0	0	0	3.61682	0	1	0	0.826435	0	0	1
BELA_VISTA	3.4	99.84	95.14	99.78	84.5	94.5	94.5	1.87845	17.5207	14.6353	40.9788	9.183	1.12538	0.17898	0	0	3.3822	0	0	8.32227	0	1	0	0.826435	0	0	1
JARDIM_AMERICA	3.38	99.92	98.73	99.92	92.66	96.4	96	2.12815	16.2074	7.1977	7.99744	34.038	2.15333	0	0	0	0	9.14734	2.94118	8.32227	0	2	0	0.826435	0	0	1
LOURDES	3.51	99.9	85.63	100	85.31	96.2	96.3	9.74515	2.52935	0	0	2.866	0	0	0	0	0	0	0	3.61682	0	1	0	0.826435	0	0	1
MUCURIPE	3.09	99.73	91.05	99.1	89.09	97.2	96.9	7.56863	16.0267	7.1347	21.4041	26.639	0	0	0	0	0	0	0	3.64634	0	2	0	0.826435	0	0	1
MONDUBIM	3.44	99.78	97.08	98.5	26.63	93.2	94.1	1.43893	8.18798	6.44887	9.02841	18.997	0	0	0	0	0	0	0	7.76387	0	1	0	0.826435	0	0	1
PEDRAS	3.63	99.19	86.76	79.46	0.54	86.8	87.5	1.29905	0.319253	14.6199	0	0	0	0	0	0	0	0	0	4.05804	0	1	0	0.826435	0	0	1
COCO	3.18	99.97	97.3	99.86	96.15	98.8	98.4	9.27912	6.37541	0.957258	4.78629	1.792	4.30704	0	0	0	0	0	1.66667	3.61682	0	1	0	0.826435	0	0	1
AEROLANDIA	3.45	99.7	99	100	79.33	94.7	93	1.44672	10.566	21.5852	86.3409	27.509	0	0	0	0	0	0	0	4.19279	0	1	0	0.826435	0	0	1
SAPIRANGA_COITE	3.73	99.68	93.24	95.8	10.27	92.6	92.7	2.78344	6.88803	2.74491	3.0499	39.548	0	0	0	0	0	0	0	4.17629	0	1	0	0.826435	0	0	1
DOM_LUSTOSA	3.43	99.87	94.1	99.79	47.06	94.9	95.2	1.60969	11.2786	0.74599	14.9198	4.803	0	0	0	0	0	0	0	4.19298	0	1	0	0.826435	0	0	1
PADRE_ANDRADE	3.41	99.68	86.77	99.55	86.99	93	93.3	1.85532	10.8084	7.5815	37.9075	5.884	0	0	0	0	11.5658	0	7.41758	6.23987	0	2	0	0.826435	0	0	1
PASSARE	3.38	99.77	97.81	97.95	46.62	92.4	92.9	1.74035	7.24644	5.96877	5.77623	20.505	0.05295	0.66847	0.98466	0	0	0	1.38889	3.79717	0	1	0	0.826435	0	0	1
JOAO_XXIII	3.51	99.83	94.91	99.64	45.9	93.5	93.4	1.35219	15.9863	9.0628	165.263	15.857	0	0	0	0	8.69372	0	5.55556	4.19298	0	2	0	0.826435	0	0	1
JOAQUIM_TAVORA	3.15	99.88	91.48	99.8	97.98	97.8	97	4.12606	12.1653	2.09126	12.5476	2.682	2.84988	0	0	0	0	0	1.21951	3.64634	0	2	0	0.826435	0	0	1
HENRIQUE_JORGE	3.45	99.78	96.11	100	26.28	94.8	95	1.64109	14.1623	6.17665	76.2998	6.888	0	0	0	2.69419	1.93943	0	2.08333	4.19298	0	2	0	0.826435	0	0	1
ALDEOTA	3.08	99.96	93.7	99.91	97.89	98.5	98	8.16436	11.1293	2.08377	13.8918	2.036	2.00066	0	0	0	0	0	0.588235	3.64634	0	2	0	0.826435	0	0	1
PRESIDENTE_KENNEDY	3.43	99.61	92.14	99.79	93.33	95.1	95	2.35615	13.7689	2.98457	8.52733	23	0	0	0	0	0	0	0	6.23987	0	1	0	0.826435	0	0	1
DAMAS	3.04	100	96.1	99.94	88.61	97.2	97.6	2.80008	12.5386	0.914997	18.2999	3.63	12.2165	15.993	3.66394	0	8.09655	0	22.0238	8.32227	0	1	0	0.826435	0	0	1
PARREAO	3.43	99.97	98.78	99.47	98.6	98	96.8	3.61395	10.9926	1.77164	0	1.588	13.2067	0	0	0	6.20928	0	7.5	8.32227	0	1	0	0.826435	0	0	1
BOA_VISTA	3.28	99.21	97.85	99.42	6.29	93.2	93.2	1.52986	4.0863	9.60999	8.00833	10.619	2.18527	0	0	0	0	0	3.125	4.19279	0	1	0	0.826435	0	0	1
PLANALTO_AYRTON_SENNA	3.56	99.74	95.54	99.72	9.32	88.9	90	1.05927	10.0186	0.745916	4.97277	42.011	0	0	0	0	0.08826	0	0	7.76387	0	1	0	0.826435	0	0	1
BOM_FUTURO	3.25	99.85	99.54	99.95	98.83	97.3	97.1	2.30906	17.0255	0	0	0.401	0	0	0	0	1.77427	0	0	8.32227	0	2	0	0.826435	0	0	1
GRANJA_LISBOA	3.6	99.42	98.69	96.98	24.92	89.5	89.9	1.01602	11.0701	4.33463	5.65387	10.572	0	0	1.46424	0	1.93201	0	3.94737	4.19298	0	2	0	0.826435	0	0	1
JACARECANGA	3.35	99.35	82.77	98.73	86.11	93.9	93.6	2.179	11.5149	6.90512	62.1461	16.887	0	0	0	1.85921	0	0	0	6.23987	0	1	0	0.826435	0	0	1
EDSON_QUEIROZ	3.76	99.95	89.36	98.12	21.69	95.3	95.3	3.03068	1.64071	22.5215	26.4959	23.795	0	0	0	0	0	0	0	4.17629	0	1	0	0.826435	0	0	1
DEMOCRITO_ROCHA	3.36	99.94	97.13	99.85	47.57	95.6	94.7	1.67598	13.9862	5.35284	44.607	18.084	0	5.09886	0	0	0	0	8.33333	8.32227	0	2	0	0.826435	0	0	1
PARQUE_IRACEMA	3.07	99.63	89.8	99.2	15.8	97.1	96.9	4.28092	5.42459	4.66527	0	2.73	0	0	0	2.3344	0	0	8.33333	3.79717	0	1	0	0.826435	0	0	1
JOQUEI_CLUBE	3.4	99.84	82.19	100	61.18	95.2	95.2	2.12739	11.5819	2.02953	40.5906	1.402	0	0	0	0	1.28924	2.66069	1.92308	8.32227	0	2	0	0.826435	0	0	1
COACU	3.53	99.75	94.6	99.56	23.31	91.9	93.1	1.65825	4.38983	0	0	4.104	0	0	0	0	0	0	0	4.2757	0	2	0	0.826435	0	0	1
PARQUE_SAO_JOSE	3.47	99.77	95.46	99.14	19.46	91.2	92.1	1.24022	17.832	17.772	46.7683	53.826	0	0	0	1.91481	8.2225	0	8.33333	4.19298	0	2	0	0.826435	0	0	1
CURIO	3.64	99.71	95.24	96.48	2.76	90.1	89.6	1.53185	12.0454	10.2749	25.6871	91.757	0	0	0	0	0	0	0	4.2757	0	2	0	0.826435	0	0	1
CONJUNTO_ESPERANCA	3.45	99.94	97.83	98.46	61.33	94.2	94.1	1.53155	15.1247	10.7617	41.851	9.439	0	0	0	0	0	0	0	11.9749	0	1	0	0.826435	0	0	1
ITAPERI	3.2	99.77	92.06	99.9	19.01	95.8	95.8	2.21288	9.0809	7.3897	34.775	6.936	2.78573	3.24228	0	0	0	2.10394	5.721	8.32227	0	2	0	0.826435	0	0	1
MONTESE	3.26	99.87	91.56	99.19	83.09	95.8	94.8	2.37034	13.8579	3.39905	49.0974	5.189	0	1.55432	0	0	11.0807	0	3.57143	8.32227	0	2	0	0.826435	0	0	1
VARJOTA	3.01	100	95.81	100	97.6	98.1	97.9	5.88365	16.1966	2.32937	0	4.841	0	0	0	0	0	0	0	3.64634	0	1	0	0.826435	0	0	1
SABIAGUABA	3.6	97.42	66.84	78.18	5.67	86.4	89.5	1.66605	0.149597	18.5357	139.018	0.807	0	0	0	0	0	0.48924	10	4.0023	0	1	0	0.826435	0	0	1
MARAPONGA	3.31	99.77	96.67	99.38	12.96	95.7	95.5	2.63081	6.04839	13.5213	19.3162	5.097	0	0	0	0	0	0	0	8.32227	0	1	0	0.826435	0	0	1
MONTE_CASTELO	3.44	99.92	94.27	99.95	89.27	96.3	95.1	2.09717	17.0021	11.8747	51.9519	8.131	0	0	0	5.95451	0	0	50	6.23987	0	2	0	0.826435	0	0	1
VILA_MANOEL_SATIRO	3.41	99.85	94.79	99.63	23.41	94.6	94.3	1.54633	12.6428	1.80902	7.75294	2.851	0	0	0	0	6.16263	0	4.16667	11.9749	0	1	0	0.826435	0	0	1
RODOLFO_TEOFILO	3.36	99.82	93.02	99.93	92.56	96.5	95.7	2.43592	11.2045	2.05255	25.6568	4.16	12.4259	0	2.22136	4.0575	2.16162	0	9.53453	6.23987	0	2	0	0.826435	0	0	1
CAJAZEIRAS	3.28	99.93	98.48	97.17	47.6	93.7	94.8	2.12258	4.37336	3.3873	33.873	8.973	0	0	0	0	0	0	0	3.79717	0	1	0	0.826435	0	0	1
JOSE_BONIFACIO	3.11	100	97	100	97.85	98.4	97.6	3.30638	10.1596	1.10852	22.1705	0.482	0.00113	0	0	0	0	0	0	3.64634	0	1	0	0.826435	0	0	1
VILA_UNIAO	3.39	99.8	92.82	99.98	94.17	95.9	95.2	2.69712	10.7992	7.01575	63.7796	6.297	3.70503	0	0	0	0	0	2.94118	8.32227	0	1	0	0.826435	0	0	1
MOURA_BRASIL	3.57	99.52	95.33	90.86	91.05	91.8	88.2	1.32113	8.98829	5.21105	26.0552	36.536	0	0	0	0	0.14333	0	0	6.23987	0	1	0	0.826435	0	0	1
FLORESTA	3.49	99.61	82.79	99.81	85.78	91.9	91.7	1.11254	17.1773	0	0	55.478	0	0	0	0	0	0	0	6.23987	0	2	0	0.826435	0	0	1
BOM_JARDIM	3.6	99.46	97.83	99.47	41.04	89.4	90.7	1.05033	15.8872	20.7808	57.1473	21.808	0	0	0	1.16411	1.9235	0	0	4.19298	0	1	0	0.826435	0	0	1
PARQUE_ARAXA	3.33	99.85	95.32	100	88.29	96.6	95.8	2.98386	14.3754	2.92099	14.6049	0.262	15.1433	0	0	0	0	0	25	6.23987	0	2	0	0.826435	0	0	1
SALINAS	3.51	99.76	94.2	97.47	32.9	94.3	95	5.18962	1.70765	0	0	2.402	0	0	0	0	0	0	0	4.19279	0	1	0	0.826435	0	0	1
SAO_GERARDO_ALAGADICO	3.27	99.98	91.82	99.93	96.38	98.5	98.2	3.96987	10.1502	0.676178	6.76178	1.754	0	0	0	0	0.67508	0	0	6.23987	0	2	0	0.826435	0	0	1
GUAJIRU	3.59	99.73	98.71	98.98	13.96	93.2	93.9	1.87528	6.29235	1.47102	14.7102	11.139	0	0	0	0	0	0	0	4.2757	0	2	1	0.826435	0	0	1
CONJUNTO_PALMEIRAS	4.02	99.7	97.36	98.1	83.07	89.7	91	0.80339	9.64932	8.57564	8.03966	56.324	0	0	0	0	0	0	0	3.79717	0	1	0	0.826435	0	0	1
ALTO_DA_BALANCA	3.39	99.5	97	99.95	90.06	92.7	92.8	1.46983	14.2563	2.29621	0	37.184	0	0	0	0	0	0	0	4.19279	0	2	0	0.826435	0	0	1
BOM_SUCESSO	3.5	99.69	96.11	98.88	54.01	91.8	92	1.29733	16.6722	5.71361	35.71	14.381	2.80107	0	0	2.41381	3.00302	0	3.04167	4.19298	0	2	0	0.826435	0	0	1
CAIS_DO_PORTO	3.54	99.45	96.09	99.49	73.41	88.6	87.8	1.15804	8.90439	9.20245	4.38212	49.437	0	0	0	0	0	0	0	3.61682	0	1	0	0.826435	0	0	1
ITAOCA	3.34	99.81	95.37	99.73	27.02	94.8	94.6	1.77313	17.1555	6.28881	7.86102	2.615	0	0	0	0	0	0	0	8.32227	0	2	0	0.826435	0	0	1
GENIBAU	3.55	99.43	97.51	97.62	62.88	87.5	89.6	0.96445	18.9578	9.9696	77.8116	74.272	0	0	0	0.30969	3.25318	3.25318	4	4.19298	0	1	0	0.826435	0	0	1
CRISTO_REDENTOR	3.68	99.63	89.6	99.38	86.47	90.3	89.8	1.18037	23.1749	8.44347	73.4214	69.805	0	0	0	0	0	0	0	6.23987	0	2	0	0.826435	0	0	1
GRANJA_PORTUGAL	3.67	99.02	97.79	97.48	44.35	88.1	88.7	1.01405	15.9794	8.16266	24.7353	31.215	0	0	0.01534	0	0	0	0	4.19298	0	1	0	0.826435	0	0	1
PAN_AMERICANO	3.41	99.81	93.29	100	82.64	94.8	94.3	1.67005	16.4513	13.3511	44.5038	1.876	0	0	0	0	0	0	0	8.32227	0	1	0	0.826435	0	0	1
AEROPORTO	3.61	99.75	96.81	99.96	44.67	88.9	88.6	1.20122	1.43424	3.41413	11.3804	5.872	0.36394	0	0	0	0	0	0	4.19279	0	2	0	0.826435	0	0	1
AMADEU_FURTADO	3.46	99.79	91.08	100	95.79	96.8	95.6	3.30916	12.8954	0	0	4.832	1.15997	0	0	0	0	0	0	6.23987	0	1	0	0.826435	0	0	1
PRAIA_DO_FUTURO_I	3.42	99.64	82.18	97.77	35.43	87	88	2.2842	4.15478	34.0237	88.7574	26.452	0	0	0	0	0	0	0	3.61682	0	1	1	0.826435	0	0	1
VILA_VELHA	3.56	99.75	77.36	99.16	79.24	92.7	93.2	1.45773	9.00958	5.25285	19.1013	50.757	0	0	0	0	0	0	0	3.65406	0	2	0	0.826435	0	0	1
VILA_ELLERY	3.43	99.91	89.53	100	97.56	96.1	95.2	2.08847	17.3746	11.2261	62.3675	0.596	0	0	0	0	0	0	0	6.23987	0	1	0	0.826435	0	0	1
BARROSO	3.59	99.51	96.15	95.7	48.72	89.3	90.3	1.15496	8.86826	18.0737	46.0057	39.12	0	0.66042	0	0	0	0	0	3.79717	0	1	0	0.826435	0	0	1
SERRINHA	3.47	99.73	93.8	99.98	16.33	92.3	91.5	1.53528	9.84881	7.841	30.6822	18.259	0	0.60893	0	0	0	0	0	8.32227	0	1	0	0.826435	0	0	1
FATIMA	3.19	99.96	97.45	99.99	97.97	99	98.3	5.13128	8.32577	1.68315	16.8315	0.876	2.98225	0	0	0	0	0	0.724638	4.19279	0	1	0	0.826435	0	0	1
MEIRELES	2.91	99.99	97	99.98	99.01	99.1	98.5	9.73297	14.6086	0.53042	2.6521	1.861	5.19463	0	0	0	0	0	1.5873	3.64634	0	2	0	0.826435	0	0	1
CIDADE_DOS_FUNCIONARIOS	3.41	99.87	88.93	99.96	8.22	97.4	97.2	4.6921	6.63307	3.22338	10.7446	9.219	0	0	0	0	2.51486	0	13.3929	4.19279	0	1	0	0.826435	0	0	1
ALVARO_WEYNE	3.52	99.84	88.4	99.88	92.57	95	94.7	1.72292	16.9264	9.10822	33.1208	12.885	0	0	0	0	0	0	0	6.23987	0	2	0	0.826435	0	0	1
CENTRO	2.9	99.9	85.97	99.69	94.86	97.3	97.2	2.77955	5.99092	4.12414	27.4942	2.966	1.45306	0	0	0	2.45633	0	1.85185	3.64634	0	2	0	0.826435	0	0	1
LAGOA_REDONDA	3.5	99.6	90.24	98.35	26.03	90.3	91.9	1.59963	2.41268	3.50926	14.0371	6.055	0	0	0	0	0	0	0	4.2757	0	1	0	0.826435	0	0	1
PARQUE_DOIS_IRMAOS	3.64	99.81	96.14	98.68	30.85	93.4	94.3	1.71025	6.2963	4.32137	36.0114	17.642	0	0	0	0	0	0	0	7.76387	0	1	0	0.826435	0	0	1
CIDADE_2000	3.15	100	99.01	100	99.89	98.4	97.8	2.88985	16.9698	10.6711	0	0	0	0	0	0	0	0	0	4.17629	0	1	0	0.826435	0	0	1
CANINDEZINHO	3.57	99.45	98.87	94.36	14.92	88.1	90.4	0.95361	11.1459	5.95111	21.424	53.467	0	0	0	0.73134	0.84956	0	1.47059	11.9749	0	1	0	0.826435	0	0	1
PIRAMBU	3.66	97.86	84.29	97.15	76.13	87.9	87.6	1.05434	32.8125	18.2089	5.51785	87.228	0	0	0	0	0	0	0	6.23987	0	2	1	0.826435	0	0	1
COUTO_FERNANDES	3.38	99.36	88.81	99.94	68.42	92	91.8	1.80291	16.0023	5.59388	55.9388	44.781	21.0576	0	0	0	0	0	3.84615	8.32227	0	1	0	0.826435	0	0	1
PARQUE_MANIBURA	3.69	99.9	91.47	100	4.85	97.2	96.9	5.20252	6.08747	0	13.0276	1.32	0	0	0	0	0	0	0	4.19279	0	1	0	0.826435	0	0	1
BARRA_DO_CEARA	3.56	99.64	88.01	98.57	87.77	91.1	91.5	1.19434	18.0042	9.61525	18.9597	57.643	0	0	0	0	0	0	0	6.23987	0	1	0	0.826435	0	0	1
MANUEL_DIAS_BRANCO	3.27	95.02	87.1	87.33	40.5	89.2	92.3	3.37165	0.330965	6.77966	0	7.205	0	0	0	0	0	0	0	4.17629	0	1	0	0.826435	0	0	1
DENDE	3.26	99.81	97.66	99.48	13.39	93.3	94.1	1.91575	2.9331	0	0	2.331	0	0	0	0	0	0	0	8.32227	0	1	0	0.826435	0	0	1
DIAS_MACEDO	3.46	99.68	96.35	98.82	32.95	92.1	91.2	1.33965	7.53181	4.85869	8.09782	30.347	0	0	0	0	0	0	0	4.19279	0	2	0	0.826435	0	0	1
PARQUE_PRESIDENTE_VARGAS	3.68	98.41	96.76	90.6	2.41	87.9	90.1	0.86712	4.45794	9.54589	40.9109	40.768	0	0	0	0	0	0	0	11.9749	0	1	0	0.826435	0	0	1
JARDIM_DAS_OLIVEIRAS	3.57	99.72	96.75	99.26	64.68	89.2	89.4	1.43163	12.6818	13.267	13.267	54.463	0	0	0	0	0	0	0	4.19279	0	1	0	0.826435	0	0	1
JOSE_DE_ALENCAR	3.5	99.89	90.69	99.17	7.27	93.2	93.3	3.84363	5.2089	6.74185	6.12895	9.632	0	0	2.25308	0	0	0	16.6667	4.2757	0	1	0	0.826435	0	0	1
BENFICA	2.98	99.8	96.77	99.93	96.13	98.3	97.6	3.01879	9.11538	1.51423	15.1423	0.696	4.87045	0	0	0	0	0	5.40936	6.23987	0	2	0	0.826435	0	0	1
DIONISIO_TORRES	3.23	99.94	97.58	99.98	97.46	99	98.5	7.98684	9.24771	1.25471	18.8206	1.348	0	0	0	0	0	0	0	3.64634	0	1	0	0.826435	0	0	1
PAUPINA	3.46	99.43	94.35	98.84	15.52	91.1	91.8	1.42728	2.74657	4.68165	0	3.392	0	0.62152	0	0	0	0.42161	0	4.05804	0	2	0	0.826435	0	0	1
OLAVO_OLIVEIRA	3.59	99.54	83.14	98.25	79.78	91.5	91.9	1.28745	17.186	6.6771	24.7586	9.609	0	0	0	0	0	7.51378	7.14286	3.65406	0	1	0	0.826435	0	0	1
MESSEJANA	3.41	99.82	96.59	99.81	24.25	94.5	94.5	1.94071	6.99655	17.1744	11.7633	5.959	0	0	0	0.2662	0	1.16168	3.57143	3.79717	0	1	0	0.826435	0	0	1
SAO_BENTO	3.36	99.26	94.29	96.47	37.04	90.5	92.1	1.1995	5.49417	0	0	7.986	0	0	0	0	0	0	0	4.18375	0	1	0	0.826435	0	0	1
CONJUNTO_CEARA_II	3.51	99.93	99.3	99.91	96.94	97.1	96.7	1.82119	13.1722	3.72872	29.0011	0.471	0	0	0	0	3.38411	0	8.33333	4.19298	0	2	0	0.826435	0	0	1
CAMBEBA	3.54	100	96.15	99.95	21.68	95.4	96	4.96805	2.85952	6.4317	12.8634	2.52	0	0	0	0.64385	0	0	0	3.79717	0	2	0	0.826435	0	0	1
PAPICU	3.31	99.69	94.94	99.32	85.93	94.5	93.5	4.22334	8.95872	3.73732	0	16.748	0	0	0	0	0	0	0	3.61682	0	1	0	0.826435	0	0	1
JARDIM_GUANABARA	3.48	99.79	55.84	100	86.24	94.8	94.3	1.52845	20.5429	7.88903	6.57419	0.982	0	0	0	0	0	2.37627	0	3.65406	0	2	0	0.826435	0	0	1
ANTONIO_BEZERRA	3.45	99.65	89.02	99.68	77.47	94.7	95.1	1.66915	12.0399	8.34851	159.381	9.971	4.39623	0	3.22436	1.92825	0	0	5.36984	3.65406	0	1	0	0.826435	0	0	1
PARQUE_SANTA_ROSA	3.43	99.79	93.91	99.97	4.97	91.6	92.6	1.2602	13.0642	9.20245	38.3436	4.051	0	0	0	0	0	0	0	11.9749	0	2	0	0.826435	0	0	1
PARQUE_SANTA_MARIA	3.42	99.62	98.04	94.56	14.34	86.7	88.6	1.17994	5.81264	4.94125	0	35.222	0	1.88079	0	0	0	2.43799	5.88235	3.79717	0	1	0	0.826435	0	0	1
PARANGABA	3.34	99.84	87.02	98.79	39.64	95.7	95.5	2.3211	7.84588	3.4862	15.8464	2.461	0	1.01654	0	0	4.55038	0.42948	3.73134	8.32227	0	2	0	0.826435	0	0	1
QUINTINO_CUNHA	3.59	99.54	83.14	98.25	79.78	91.5	91.9	1.28745	16.8213	6.6771	33.5121	59.697	0	0	0	0.34016	0	0	0	3.65406	0	2	0	0.826435	0	0	1
AUTRAN_NUNES	3.78	99.66	95.92	99.77	84.2	88	88.6	1.08986	21.7369	6.47459	32.3729	69.622	0	0	0	1.83079	0	0	0	4.19298	0	1	0	0.826435	0	0	1
PICI	3.58	99.52	96.94	99.78	81.22	91.8	91.8	1.27789	11.3882	6.23182	23.0808	27.684	0	0	0	0	0	2.51982	0.980392	6.23987	0	1	0	0.826435	0	0	1
PRAIA_DE_IRACEMA	2.87	100	97.8	99.82	97.98	98	96.6	4.92934	6.22719	25.0705	0	0.736	0	0	0	0	0	0	0	3.64634	0	2	0	0.826435	0	0	1
JARDIM_IRACEMA	3.52	99.74	80.87	99.95	83.64	94.4	94.1	1.35618	21.469	12.6914	16.9219	15.433	0	0	0	0	0	0	0	3.65406	0	1	0	0.826435	0	0	1
JANGURUSSU	3.54	99.66	98.11	97.35	59.51	93	93.8	1.24054	5.69743	16.3211	11.658	28.768	0	0	0	0	0	0	0	3.79717	0	1	0	0.826435	0	0	1
SIQUEIRA	3.63	99.5	97.3	90.99	23.87	87.9	89.1	0.96029	5.53773	4.95815	20.4159	40.868	0	0	1.1398	0	0.28652	0	4.34783	11.9749	0	1	0	0.826435	0	0	1
JARDIM_CEARENSE	3.46	99.66	96.01	99.28	27.69	94.6	94.8	2.15283	11.9676	0.97078	0	8.116	0	0	0	0	0	0	0	8.32227	0	1	0	0.826435	0	0	1
GUARARAPES	3.41	100	88.68	99.74	20.31	98.1	98.3	10.5047	3.97195	0	0	3.705	0	0	0	0	0	0	0	4.19279	0	1	0	0.826435	0	0	1
LUCIANO_CAVALCANTE	3.46	99.82	92.49	99.24	29.45	95.5	95.7	4.56298	4.12478	2.52398	12.6199	2.423	0	0	0	0	0	0	0	4.19279	0	1	0	0.826435	0	0	1
ANCURI	3.42	99.62	98.04	94.56	14.34	86.7	88.6	1.17994	3.16152	4.94125	43.7318	7.667	0	0	0	0	0	0	0	4.05804	0	1	0	0.826435	0	0	1
PREFEITO_JOSE_WALTER	3.42	99.75	97.85	96.17	76.31	95.4	95.4	1.836	3.20147	15.8441	11.7364	1.26	0	0	0	0	1.29255	0	4	7.76387	0	1	0	0.826435	0	0	1
MUCURIPE	3.09	99.73	91.05	99.1	89.09	97.2	96.9	7.56863	16.0267	7.1347	21.4041	26.639	0	0	0	0	0	8.06983	2.17391	38.5392	0	2	0	1.34735	1	0	1
PARQUE_SANTA_ROSA	3.43	99.79	93.91	99.97	4.97	91.6	92.6	1.2602	13.0642	9.20245	53.681	4.051	0	0	0	0	0	0	0	25.6443	0	2	0	1.34735	1	0	1
ITAPERI	3.2	99.77	92.06	99.9	19.01	95.8	95.8	2.21288	9.0809	7.3897	8.69376	6.936	5.37796	3.27832	0	0	0	5.40997	11.6359	32.9782	0	2	0	1.34735	1	0	1
EDSON_QUEIROZ	3.76	99.95	89.36	98.12	21.69	95.3	95.3	3.03068	1.64071	22.5215	17.6639	23.795	0	0	0	0	0	0	0	34.4342	0	1	0	1.34735	1	0	1
BOM_JARDIM	3.6	99.46	97.83	99.47	41.04	89.4	90.7	1.05033	15.8872	20.7808	77.9282	21.808	0	0	5.8248	1.17047	3.7208	0	7.40741	27.4337	0	1	0	1.34735	1	0	1
CIDADE_DOS_FUNCIONARIOS	3.41	99.87	88.93	99.96	8.22	97.4	97.2	4.6921	6.63307	3.22338	21.4892	9.219	0	0	0	0	2.51486	0	6.25	31.7428	0	1	0	1.34735	1	0	1
FATIMA	3.19	99.96	97.45	99.99	97.97	99	98.3	5.13128	8.32577	1.68315	21.0393	0.876	0	0	0	0	1.4711	4.94488	2.17484	31.7428	0	1	0	1.34735	1	0	1
SAO_BENTO	3.36	99.26	94.29	96.47	37.04	90.5	92.1	1.1995	5.49417	0	0	7.986	0	0	0	0	0	0	0	25.6812	0	1	0	1.34735	1	0	1
PARQUE_PRESIDENTE_VARGAS	3.68	98.41	96.76	90.6	2.41	87.9	90.1	0.86712	4.45794	9.54589	0	40.768	0	0	0	0	0	0	0	25.6443	0	1	0	1.34735	1	0	1
SAO_JOAO_DO_TAUAPE	3.32	99.81	95.61	99.18	80.69	95.1	94.6	2.61355	11.2805	4.9753	42.6454	10.352	0	2.82917	2.82917	0	0.29373	0	1.63934	31.7428	0	2	0	1.34735	1	0	1
AUTRAN_NUNES	3.78	99.66	95.92	99.77	84.2	88	88.6	1.08986	21.7369	6.47459	41.6223	69.622	0	0	0	6.75347	0	0	4.54545	27.4337	0	1	0	1.34735	1	0	1
JOAQUIM_TAVORA	3.15	99.88	91.48	99.8	97.98	97.8	97	4.12606	12.1653	2.09126	41.8253	2.682	0	0	0	0	0	0	0	38.5392	0	2	0	1.34735	1	0	1
QUINTINO_CUNHA	3.59	99.54	83.14	98.25	79.78	91.5	91.9	1.28745	16.8213	6.6771	83.7802	59.697	0	0	0	0	0	0	0	22.8116	0	2	0	1.34735	1	0	1
RODOLFO_TEOFILO	3.36	99.82	93.02	99.93	92.56	96.5	95.7	2.43592	11.2045	2.05255	82.1018	4.16	8.36838	0	0	0	8.38494	0	5.40541	37.8435	0	2	0	1.34735	1	0	1
BENFICA	2.98	99.8	96.77	99.93	96.13	98.3	97.6	3.01879	9.11538	1.51423	37.8558	0.696	4.87045	0	0	0	4.87052	0.28806	5.55556	37.8435	0	2	0	1.34735	1	0	1
VILA_VELHA	3.56	99.75	77.36	99.16	79.24	92.7	93.2	1.45773	9.00958	5.25285	11.1424	50.757	0	0	0	0	1.04546	0	2.77778	22.8116	0	2	0	1.34735	1	0	1
MONDUBIM	3.44	99.78	97.08	98.5	26.63	93.2	94.1	1.43893	8.18798	6.44887	23.2159	18.997	1.16028	2.0026	1.65811	1.20375	1.25659	0.00478	10.0565	30.247	0	1	0	1.34735	1	0	1
COCO	3.18	99.97	97.3	99.86	96.15	98.8	98.4	9.27912	6.37541	0.957258	0	1.792	5.94534	0.32324	0	0.05667	0	0	3.33333	35.9431	0	1	0	1.34735	1	0	1
CIDADE_2000	3.15	100	99.01	100	99.89	98.4	97.8	2.88985	16.9698	10.6711	0	0	0	1.07966	0	0	0	0	0	34.4342	0	1	0	1.34735	1	0	1
PADRE_ANDRADE	3.41	99.68	86.77	99.55	86.99	93	93.3	1.85532	10.8084	7.5815	197.119	5.884	0	0	0	0	0	1.88995	0	37.8435	0	2	0	1.34735	1	0	1
LAGOA_REDONDA	3.5	99.6	90.24	98.35	26.03	90.3	91.9	1.59963	2.41268	3.50926	42.1112	6.055	0	0	0	0	0	0	0	28.4612	0	1	0	1.34735	1	0	1
ITAOCA	3.34	99.81	95.37	99.73	27.02	94.8	94.6	1.77313	17.1555	6.28881	7.86102	2.615	0	0.89682	13.4885	0	0	0	10	32.9782	0	2	0	1.34735	1	0	1
ANCURI	3.42	99.62	98.04	94.56	14.34	86.7	88.6	1.17994	3.16152	4.94125	72.8863	7.667	0	0	0	0	0	0	0	29.2034	0	1	0	1.34735	1	0	1
BARROSO	3.59	99.51	96.15	95.7	48.72	89.3	90.3	1.15496	8.86826	18.0737	92.0114	39.12	0	0	0	1.943	0.65654	0.73843	4.16667	32.0341	0	1	0	1.34735	1	0	1
SAPIRANGA_COITE	3.73	99.68	93.24	95.8	10.27	92.6	92.7	2.78344	6.88803	2.74491	0	39.548	0	0	0	0	0	0	0	34.4342	0	1	0	1.34735	1	0	1
ALVARO_WEYNE	3.52	99.84	88.4	99.88	92.57	95	94.7	1.72292	16.9264	9.10822	120.063	12.885	0	0.11738	0	0	2.83407	8.54466	9.375	37.8435	0	2	0	1.34735	1	0	1
GUAJIRU	3.59	99.73	98.71	98.98	13.96	93.2	93.9	1.87528	6.29235	1.47102	58.8408	11.139	0	0	0	0	0	0	0	28.4612	0	2	1	1.34735	1	0	1
PARQUE_SANTA_MARIA	3.42	99.62	98.04	94.56	14.34	86.7	88.6	1.17994	5.81264	4.94125	8.80747	35.222	0	1.88079	0	0	0	0	2.94118	32.0341	0	1	0	1.34735	1	0	1
CONJUNTO_CEARA_II	3.51	99.93	99.3	99.91	96.94	97.1	96.7	1.82119	13.1722	3.72872	49.7162	0.471	0	0	0	0	2.14318	0	8.33333	27.4337	0	2	0	1.34735	1	0	1
CENTRO	2.9	99.9	85.97	99.69	94.86	97.3	97.2	2.77955	5.99092	4.12414	37.8046	2.966	1.34239	0	0	0	1.01586	3.52889	12.4096	38.5392	0	2	0	1.34735	1	0	1
MEIRELES	2.91	99.99	97	99.98	99.01	99.1	98.5	9.73297	14.6086	0.53042	15.9126	1.861	0	0	0	0	0	0	0	38.5392	0	2	0	1.34735	1	0	1
FARIAS_BRITO	3.33	99.75	89.35	99.67	86.63	96.1	95.7	2.64575	13.3811	4.06537	24.3922	14.807	0	1.86035	0	0	2.31023	0	0	37.8435	0	1	0	1.34735	1	0	1
JOSE_BONIFACIO	3.11	100	97	100	97.85	98.4	97.6	3.30638	10.1596	1.10852	22.1705	0.482	0	0	7.94807	0	3.21896	3.07559	3.33333	38.5392	0	1	0	1.34735	1	0	1
MANUEL_DIAS_BRANCO	3.27	95.02	87.1	87.33	40.5	89.2	92.3	3.37165	0.330965	6.77966	135.593	7.205	0	1.22543	0	0	0	0	1.92308	34.4342	0	1	0	1.34735	1	0	1
JOSE_DE_ALENCAR	3.5	99.89	90.69	99.17	7.27	93.2	93.3	3.84363	5.2089	6.74185	6.12895	9.632	0	0	0	0	0	0	0	28.4612	0	1	0	1.34735	1	0	1
SERRINHA	3.47	99.73	93.8	99.98	16.33	92.3	91.5	1.53528	9.84881	7.841	40.9096	18.259	4.3101	0.74364	2.36952	2.36952	0.92797	4.72382	12.5	32.9782	0	1	0	1.34735	1	0	1
OLAVO_OLIVEIRA	3.59	99.54	83.14	98.25	79.78	91.5	91.9	1.28745	17.186	6.6771	24.7586	9.609	0	0	0	0	0	4.30635	0	22.8116	0	1	0	1.34735	1	0	1
BARRA_DO_CEARA	3.56	99.64	88.01	98.57	87.77	91.1	91.5	1.19434	18.0042	9.61525	51.4619	57.643	0	4.37193	0	3.4414	1.01813	5.16211	11.4286	37.8435	0	1	0	1.34735	1	0	1
JARDIM_CEARENSE	3.46	99.66	96.01	99.28	27.69	94.6	94.8	2.15283	11.9676	0.97078	0	8.116	6.55414	0.01394	0	0	2.57395	4.03189	50	32.9782	0	1	0	1.34735	1	0	1
PARQUE_DOIS_IRMAOS	3.64	99.81	96.14	98.68	30.85	93.4	94.3	1.71025	6.2963	4.32137	25.208	17.642	0	0	0	0	0	0	0	30.247	0	1	0	1.34735	1	0	1
DIAS_MACEDO	3.46	99.68	96.35	98.82	32.95	92.1	91.2	1.33965	7.53181	4.85869	16.1956	30.347	0	0	0	0	0	0	0	31.7428	0	2	0	1.34735	1	0	1
GRANJA_LISBOA	3.6	99.42	98.69	96.98	24.92	89.5	89.9	1.01602	11.0701	4.33463	22.6155	10.572	0	0	0	0	2.35534	0	2.66714	27.4337	0	2	0	1.34735	1	0	1
LUCIANO_CAVALCANTE	3.46	99.82	92.49	99.24	29.45	95.5	95.7	4.56298	4.12478	2.52398	25.2398	2.423	0	0	0	0	0	0	0	31.7428	0	1	0	1.34735	1	0	1
PARANGABA	3.34	99.84	87.02	98.79	39.64	95.7	95.5	2.3211	7.84588	3.4862	50.7083	2.461	7.24975	4.05863	2.33377	0	4.59949	3.31604	10.4327	32.9782	0	2	0	1.34735	1	0	1
PARREAO	3.43	99.97	98.78	99.47	98.6	98	96.8	3.61395	10.9926	1.77164	0	1.588	0.14022	0	0	0	6.87191	0	2.17391	32.9782	0	1	0	1.34735	1	0	1
PARQUE_MANIBURA	3.69	99.9	91.47	100	4.85	97.2	96.9	5.20252	6.08747	0	0	1.32	0	0	0	0	0	0	0	31.7428	0	1	0	1.34735	1	0	1
BOA_VISTA	3.28	99.21	97.85	99.42	6.29	93.2	93.2	1.52986	4.0863	9.60999	24.025	10.619	0	0	0	0	0	0	0	31.7428	0	1	0	1.34735	1	0	1
PICI	3.58	99.52	96.94	99.78	81.22	91.8	91.8	1.27789	11.3882	6.23182	39.2374	27.684	4.45233	0	0	1.85053	0	2.05277	6.73077	37.8435	0	1	0	1.34735	1	0	1
BOM_SUCESSO	3.5	99.69	96.11	98.88	54.01	91.8	92	1.29733	16.6722	5.71361	54.7554	14.381	0	0	0	2.27878	5.65934	0	2.96078	27.4337	0	2	0	1.34735	1	0	1
JOAO_XXIII	3.51	99.83	94.91	99.64	45.9	93.5	93.4	1.35219	15.9863	9.0628	149.27	15.857	0	0	0	0	8.69372	0	5.88235	27.4337	0	2	0	1.34735	1	0	1
CARLITO_PAMPLONA	3.49	99.7	91.87	99.96	92.37	92.5	91.4	1.49107	21.7839	9.4451	43.8523	46.804	0	0	0	0	5.04105	10.3461	25	37.8435	0	1	0	1.34735	1	0	1
PARQUELANDIA	3.22	99.91	94.29	99.98	94.38	97.9	97.8	3.4798	11.7345	2.03874	115.528	0	0.9955	0	0	0	0	0	0	37.8435	0	1	0	1.34735	1	0	1
PRESIDENTE_KENNEDY	3.43	99.61	92.14	99.79	93.33	95.1	95	2.35615	13.7689	2.98457	42.6367	23	0	1.3406	0	0	4.96115	4.14297	11.1111	37.8435	0	1	0	1.34735	1	0	1
ALTO_DA_BALANCA	3.39	99.5	97	99.95	90.06	92.7	92.8	1.46983	14.2563	2.29621	7.65404	37.184	0	0	0	0	0	0	0	31.7428	0	2	0	1.34735	1	0	1
PRAIA_DO_FUTURO_II	3.46	99.19	95.26	94.22	37.01	88.5	88.8	1.34302	3.7684	0.820277	0	39.904	0	0	0	0	0	0	0	34.4342	0	1	0	1.34735	1	0	1
MESSEJANA	3.41	99.82	96.59	99.81	24.25	94.5	94.5	1.94071	6.99655	17.1744	63.5219	5.959	0	0	0	1.49208	0.90916	0	7.14286	32.0341	0	1	0	1.34735	1	0	1
PARQUE_IRACEMA	3.07	99.63	89.8	99.2	15.8	97.1	96.9	4.28092	5.42459	4.66527	0	2.73	0	0	0	2.3344	0	0	5	32.0341	0	1	0	1.34735	1	0	1
GUARARAPES	3.41	100	88.68	99.74	20.31	98.1	98.3	10.5047	3.97195	0	0	3.705	5.22102	0	0	0	0	0	1.35135	31.7428	0	1	0	1.34735	1	0	1
JARDIM_IRACEMA	3.52	99.74	80.87	99.95	83.64	94.4	94.1	1.35618	21.469	12.6914	118.453	15.433	0	0	0	0	2.40575	0.09991	6.25	22.8116	0	1	0	1.34735	1	0	1
AEROLANDIA	3.45	99.7	99	100	79.33	94.7	93	1.44672	10.566	21.5852	60.4386	27.509	0	0	0	0	0	0	0	31.7428	0	1	0	1.34735	1	0	1
COUTO_FERNANDES	3.38	99.36	88.81	99.94	68.42	92	91.8	1.80291	16.0023	5.59388	37.2926	44.781	6.26847	0	0	0	0	0	0	32.9782	0	1	0	1.34735	1	0	1
VARJOTA	3.01	100	95.81	100	97.6	98.1	97.9	5.88365	16.1966	2.32937	0	4.841	0	0	0	0	0	0	0	38.5392	0	1	0	1.34735	1	0	1
PRAIA_DE_IRACEMA	2.87	100	97.8	99.82	97.98	98	96.6	4.92934	6.22719	25.0705	62.6763	0.736	1.04893	0	0	0	0	0	0	38.5392	0	2	0	1.34735	1	0	1
GENIBAU	3.55	99.43	97.51	97.62	62.88	87.5	89.6	0.96445	18.9578	9.9696	41.3374	74.272	0	0	6.46307	0	2.27263	3.25318	8	27.4337	0	1	0	1.34735	1	0	1
DEMOCRITO_ROCHA	3.36	99.94	97.13	99.85	47.57	95.6	94.7	1.67598	13.9862	5.35284	26.7642	18.084	5.03173	0	0.13538	0	0	0	7.14286	32.9782	0	2	0	1.34735	1	0	1
LOURDES	3.51	99.9	85.63	100	85.31	96.2	96.3	9.74515	2.52935	0	0	2.866	0	0	0	0	0	0	0	35.9431	0	1	0	1.34735	1	0	1
JANGURUSSU	3.54	99.66	98.11	97.35	59.51	93	93.8	1.24054	5.69743	16.3211	27.2019	28.768	0.78125	0	0	0	0	0.50074	5.29557	32.0341	0	1	0	1.34735	1	0	1
VILA_MANOEL_SATIRO	3.41	99.85	94.79	99.63	23.41	94.6	94.3	1.54633	12.6428	1.80902	23.2588	2.851	0.01219	0	0	0	4.81009	0	4.55487	25.6443	0	1	0	1.34735	1	0	1
DAMAS	3.04	100	96.1	99.94	88.61	97.2	97.6	2.80008	12.5386	0.914997	18.2999	3.63	6.02583	0	0	0	7.55802	0	10.101	32.9782	0	1	0	1.34735	1	0	1
DIONISIO_TORRES	3.23	99.94	97.58	99.98	97.46	99	98.5	7.98684	9.24771	1.25471	12.5471	1.348	0	0	0	0	3.66926	0	2.08333	38.5392	0	1	0	1.34735	1	0	1
FLORESTA	3.49	99.61	82.79	99.81	85.78	91.9	91.7	1.11254	17.1773	0	6.78841	55.478	0	0.25735	0	4.11459	3.30201	6.24557	15.3846	37.8435	0	2	0	1.34735	1	0	1
CRISTO_REDENTOR	3.68	99.63	89.6	99.38	86.47	90.3	89.8	1.18037	23.1749	8.44347	77.0925	69.805	0	8.83082	6.00405	0	0.83044	1.6345	21.4286	37.8435	0	2	0	1.34735	1	0	1
CONJUNTO_PALMEIRAS	4.02	99.7	97.36	98.1	83.07	89.7	91	0.80339	9.64932	8.57564	21.4391	56.324	0	0	0	0	0	0	0	32.0341	0	1	0	1.34735	1	0	1
AEROPORTO	3.61	99.75	96.81	99.96	44.67	88.9	88.6	1.20122	1.43424	3.41413	0	5.872	0	0	0	0	0	0	0	31.7428	0	2	0	1.34735	1	0	1
PAUPINA	3.46	99.43	94.35	98.84	15.52	91.1	91.8	1.42728	2.74657	4.68165	6.68807	3.392	0	0.62152	0	0	0	0	0	29.2034	0	2	0	1.34735	1	0	1
VILA_ELLERY	3.43	99.91	89.53	100	97.56	96.1	95.2	2.08847	17.3746	11.2261	212.049	0.596	0	3.53992	0	0	3.35614	0	0	37.8435	0	1	0	1.34735	1	0	1
VILA_PERI	3.39	99.8	94.49	99.95	13.05	95.3	95.1	1.56318	14.0934	1.90033	19.0033	1.916	0.03361	0	0	3.56944	9.53895	0.8198	6.17391	32.9782	0	2	0	1.34735	1	0	1
JARDIM_GUANABARA	3.48	99.79	55.84	100	86.24	94.8	94.3	1.52845	20.5429	7.88903	32.8709	0.982	0	0	0	0	0	0	0	22.8116	0	2	0	1.34735	1	0	1
BELA_VISTA	3.4	99.84	95.14	99.78	84.5	94.5	94.5	1.87845	17.5207	14.6353	93.6658	9.183	5.99462	0	0	0.01733	0	0	3.33333	32.9782	0	1	0	1.34735	1	0	1
CANINDEZINHO	3.57	99.45	98.87	94.36	14.92	88.1	90.4	0.95361	11.1459	5.95111	33.3262	53.467	0	0	1.05052	0.73134	1.83678	0	4.41176	25.6443	0	1	0	1.34735	1	0	1
SAO_GERARDO_ALAGADICO	3.27	99.98	91.82	99.93	96.38	98.5	98.2	3.96987	10.1502	0.676178	54.0943	1.754	0	2.15529	0	0	0	0	5	37.8435	0	2	0	1.34735	1	0	1
HENRIQUE_JORGE	3.45	99.78	96.11	100	26.28	94.8	95	1.64109	14.1623	6.17665	123.533	6.888	0	0	0	0	4.87383	3.63136	4.16667	27.4337	0	2	0	1.34735	1	0	1
MARAPONGA	3.31	99.77	96.67	99.38	12.96	95.7	95.5	2.63081	6.04839	13.5213	135.213	5.097	2.74596	3.67249	0	0	3.5983	3.79242	26.9231	32.9782	0	1	0	1.34735	1	0	1
PAN_AMERICANO	3.41	99.81	93.29	100	82.64	94.8	94.3	1.67005	16.4513	13.3511	44.5038	1.876	0.38273	0	0	12.9172	0	0	6.25	32.9782	0	1	0	1.34735	1	0	1
SABIAGUABA	3.6	97.42	66.84	78.18	5.67	86.4	89.5	1.66605	0.149597	18.5357	0	0.807	0	0	0	0	0	0	0	27.1059	0	1	0	1.34735	1	0	1
SIQUEIRA	3.63	99.5	97.3	90.99	23.87	87.9	89.1	0.96029	5.53773	4.95815	14.5828	40.868	0	0	0.50031	0	0.28652	0	2.17391	25.6443	0	1	0	1.34735	1	0	1
CURIO	3.64	99.71	95.24	96.48	2.76	90.1	89.6	1.53185	12.0454	10.2749	89.905	91.757	0	0	0	0	0	0	0	28.4612	0	2	0	1.34735	1	0	1
PASSARE	3.38	99.77	97.81	97.95	46.62	92.4	92.9	1.74035	7.24644	5.96877	13.4779	20.505	0.29886	0	0	0	0.67033	0.98466	1.40845	32.0341	0	1	0	1.34735	1	0	1
PAPICU	3.31	99.69	94.94	99.32	85.93	94.5	93.5	4.22334	8.95872	3.73732	16.0171	16.748	0	0	0	3.2868	0	3.37562	4.34783	35.9431	0	1	0	1.34735	1	0	1
JOQUEI_CLUBE	3.4	99.84	82.19	100	61.18	95.2	95.2	2.12739	11.5819	2.02953	10.1476	1.402	2.12775	0	0	0	0	2.66069	4	32.9782	0	2	0	1.34735	1	0	1
PREFEITO_JOSE_WALTER	3.42	99.75	97.85	96.17	76.31	95.4	95.4	1.836	3.20147	15.8441	8.8023	1.26	0.46171	0	0	0.25512	0.87355	0	3.77493	30.247	0	1	0	1.34735	1	0	1
PLANALTO_AYRTON_SENNA	3.56	99.74	95.54	99.72	9.32	88.9	90	1.05927	10.0186	0.745916	2.48639	42.011	0	0	0	0	1.19937	0	1.85185	30.247	0	1	0	1.34735	1	0	1
GRANJA_PORTUGAL	3.67	99.02	97.79	97.48	44.35	88.1	88.7	1.01405	15.9794	8.16266	42.0501	31.215	0	0	0	0	2.78935	0	5.55556	27.4337	0	1	0	1.34735	1	0	1
VICENTE_PINZON	3.56	99.69	92.57	99.83	71.48	91.8	91.3	2.05724	15.0842	6.67974	15.0833	50.127	0	0	0	0	0	0	0	35.9431	0	1	0	1.34735	1	0	1
JARDIM_DAS_OLIVEIRAS	3.57	99.72	96.75	99.26	64.68	89.2	89.4	1.43163	12.6818	13.267	26.534	54.463	0	0	0	0	0	0	0	31.7428	0	1	0	1.34735	1	0	1
DENDE	3.26	99.81	97.66	99.48	13.39	93.3	94.1	1.91575	2.9331	0	0	2.331	0	1.40321	0	0	1.46287	0	0	32.9782	0	1	0	1.34735	1	0	1
ALDEOTA	3.08	99.96	93.7	99.91	97.89	98.5	98	8.16436	11.1293	2.08377	4.63059	2.036	0	0	0	0	0	0	0	38.5392	0	2	0	1.34735	1	0	1
MONTESE	3.26	99.87	91.56	99.19	83.09	95.8	94.8	2.37034	13.8579	3.39905	64.2042	5.189	2.85522	0	0.87702	0	0	0.05244	1.21951	32.9782	0	2	0	1.34735	1	0	1
PARQUE_ARAXA	3.33	99.85	95.32	100	88.29	96.6	95.8	2.98386	14.3754	2.92099	43.8148	0.262	13.124	0	0	0	0	0	25	37.8435	0	2	0	1.34735	1	0	1
AMADEU_FURTADO	3.46	99.79	91.08	100	95.79	96.8	95.6	3.30916	12.8954	0	8.38083	4.832	1.39081	0	0	0	0	0	0	37.8435	0	1	0	1.34735	1	0	1
MOURA_BRASIL	3.57	99.52	95.33	90.86	91.05	91.8	88.2	1.32113	8.98829	5.21105	0	36.536	0	0	0	0	0	9.94147	8.33333	37.8435	0	1	0	1.34735	1	0	1
PARQUE_SAO_JOSE	3.47	99.77	95.46	99.14	19.46	91.2	92.1	1.24022	17.832	17.772	56.122	53.826	0	0	0	1.9917	16.2148	0	8.33333	27.4337	0	2	0	1.34735	1	0	1
CAJAZEIRAS	3.28	99.93	98.48	97.17	47.6	93.7	94.8	2.12258	4.37336	3.3873	20.3238	8.973	0	0	0	0	0.45452	0	0	32.0341	0	1	0	1.34735	1	0	1
JARDIM_AMERICA	3.38	99.92	98.73	99.92	92.66	96.4	96	2.12815	16.2074	7.1977	39.9872	34.038	0	0	0	0	9.14734	0	2.77778	32.9782	0	2	0	1.34735	1	0	1
PRAIA_DO_FUTURO_I	3.42	99.64	82.18	97.77	35.43	87	88	2.2842	4.15478	34.0237	73.9645	26.452	0	0	0	0	0	0	0	35.9431	0	1	1	1.34735	1	0	1
PIRAMBU	3.66	97.86	84.29	97.15	76.13	87.9	87.6	1.05434	32.8125	18.2089	27.5893	87.228	0	0	0	0	1.24076	0.06301	0	37.8435	0	2	1	1.34735	1	0	1
BOM_FUTURO	3.25	99.85	99.54	99.95	98.83	97.3	97.1	2.30906	17.0255	0	30.6232	0.401	3.80036	0	0	0	0	0	0	32.9782	0	2	0	1.34735	1	0	1
CAMBEBA	3.54	100	96.15	99.95	21.68	95.4	96	4.96805	2.85952	6.4317	12.8634	2.52	0	0	0	0.64385	0	0	0	32.0341	0	2	0	1.34735	1	0	1
CAIS_DO_PORTO	3.54	99.45	96.09	99.49	73.41	88.6	87.8	1.15804	8.90439	9.20245	13.1464	49.437	0	0	2.75381	0	0	0	4.54545	35.9431	0	1	0	1.34735	1	0	1
SALINAS	3.51	99.76	94.2	97.47	32.9	94.3	95	5.18962	1.70765	0	0	2.402	0	0	0	0	0	0	0	31.7428	0	1	0	1.34735	1	0	1
DOM_LUSTOSA	3.43	99.87	94.1	99.79	47.06	94.9	95.2	1.60969	11.2786	0.74599	0	4.803	0	0	0	0.28523	1.13964	0	0	27.4337	0	1	0	1.34735	1	0	1
JACARECANGA	3.35	99.35	82.77	98.73	86.11	93.9	93.6	2.179	11.5149	6.90512	75.9564	16.887	0	3.00958	5.61128	8.61688	0	0	8.92857	37.8435	0	1	0	1.34735	1	0	1
MONTE_CASTELO	3.44	99.92	94.27	99.95	89.27	96.3	95.1	2.09717	17.0021	11.8747	81.6387	8.131	0	1.97125	0	5.95451	0	0	25	37.8435	0	2	0	1.34735	1	0	1
PEDRAS	3.63	99.19	86.76	79.46	0.54	86.8	87.5	1.29905	0.319253	14.6199	0	0	0	0	0	0	0	0	0	29.2034	0	1	0	1.34735	1	0	1
COACU	3.53	99.75	94.6	99.56	23.31	91.9	93.1	1.65825	4.38983	0	0	4.104	0	0	0	0	0	0	0	28.4612	0	2	0	1.34735	1	0	1
ANTONIO_BEZERRA	3.45	99.65	89.02	99.68	77.47	94.7	95.1	1.66915	12.0399	8.34851	246.661	9.971	3.22431	0	0	0	0	4.76932	4.09159	22.8116	0	1	0	1.34735	1	0	1
CONJUNTO_CEARA_I	3.51	99.98	97.95	99.98	99.69	97.2	97	1.85384	12.4436	3.57198	51.0282	4.124	0	0	0.05969	0	1.35073	0	0	27.4337	0	2	0	1.34735	1	0	1
CONJUNTO_ESPERANCA	3.45	99.94	97.83	98.46	61.33	94.2	94.1	1.53155	15.1247	10.7617	0	9.439	0	0	0	0	11.6855	0	7.69231	25.6443	0	1	0	1.34735	1	0	1
VILA_UNIAO	3.39	99.8	92.82	99.98	94.17	95.9	95.2	2.69712	10.7992	7.01575	38.2677	6.297	0	0	0	0	0	4.79184	2.94118	32.9782	0	1	0	1.34735	1	0	1
MONTESE	3.26	99.87	91.56	99.19	83.09	95.8	94.8	2.37034	13.8579	3.39905	336.128	5.189	0	0	0	0	0.13885	8.29393	5	209.129	0	2	0	0.984413	2	1	1
GRANJA_LISBOA	3.6	99.42	98.69	96.98	24.92	89.5	89.9	1.01602	11.0701	4.33463	39.5771	10.572	0	0.04909	5.88119	0	0	0	6.57895	164.361	0	2	0	0.984413	2	1	1
FARIAS_BRITO	3.33	99.75	89.35	99.67	86.63	96.1	95.7	2.64575	13.3811	4.06537	89.4382	14.807	0	1.86035	0	0	0	0	0	201.439	0	1	0	0.984413	2	1	1
CIDADE_DOS_FUNCIONARIOS	3.41	99.87	88.93	99.96	8.22	97.4	97.2	4.6921	6.63307	3.22338	96.7014	9.219	0	0	0	0	3.27164	0	6.25	203.735	0	1	0	0.984413	2	1	1
VILA_MANOEL_SATIRO	3.41	99.85	94.79	99.63	23.41	94.6	94.3	1.54633	12.6428	1.80902	62.0235	2.851	0.01219	0	11.5058	1.12229	7.97562	0	20.8333	204.841	0	1	0	0.984413	2	1	1
MONDUBIM	3.44	99.78	97.08	98.5	26.63	93.2	94.1	1.43893	8.18798	6.44887	42.5625	18.997	0.415	2.33414	2.98113	2.26138	1.78996	0.00478	15.0847	203.786	0	1	0	0.984413	2	1	1
EDSON_QUEIROZ	3.76	99.95	89.36	98.12	21.69	95.3	95.3	3.03068	1.64071	22.5215	132.48	23.795	0	0.18606	0	0.51133	0	0	12.5	201.429	0	1	0	0.984413	2	1	1
AMADEU_FURTADO	3.46	99.79	91.08	100	95.79	96.8	95.6	3.30916	12.8954	0	0	4.832	2.83015	0	0	0	2.25628	0	7.14286	201.439	0	1	0	0.984413	2	1	1
PRAIA_DO_FUTURO_I	3.42	99.64	82.18	97.77	35.43	87	88	2.2842	4.15478	34.0237	147.929	26.452	0	0	0	0	0	0	0	180.223	0	1	1	0.984413	2	1	1
BOA_VISTA	3.28	99.21	97.85	99.42	6.29	93.2	93.2	1.52986	4.0863	9.60999	168.175	10.619	3.29725	0	2.75736	4.61319	0	0.74435	14.7059	203.735	0	1	0	0.984413	2	1	1
VILA_UNIAO	3.39	99.8	92.82	99.98	94.17	95.9	95.2	2.69712	10.7992	7.01575	184.961	6.297	4.86078	0	0	0	4.86078	4.79184	17.6471	209.129	0	1	0	0.984413	2	1	1
BARROSO	3.59	99.51	96.15	95.7	48.72	89.3	90.3	1.15496	8.86826	18.0737	259.604	39.12	0.00941	0	0.71655	2.61097	4.02821	0.76099	8.69565	195.654	0	1	0	0.984413	2	1	1
BOM_JARDIM	3.6	99.46	97.83	99.47	41.04	89.4	90.7	1.05033	15.8872	20.7808	197.418	21.808	0	0	0	1.19172	9.88177	0	9.61539	164.361	0	1	0	0.984413	2	1	1
CRISTO_REDENTOR	3.68	99.63	89.6	99.38	86.47	90.3	89.8	1.18037	23.1749	8.44347	80.7636	69.805	0	5.65507	6.00405	0	0	1.6345	28.5714	201.439	0	2	0	0.984413	2	1	1
MONTE_CASTELO	3.44	99.92	94.27	99.95	89.27	96.3	95.1	2.09717	17.0021	11.8747	163.277	8.131	0	1.97125	0	5.95451	0	0	50	201.439	0	2	0	0.984413	2	1	1
ALDEOTA	3.08	99.96	93.7	99.91	97.89	98.5	98	8.16436	11.1293	2.08377	46.3059	2.036	12.178	1.47474	0	0	0	1.81851	14.1026	192.392	0	2	0	0.984413	2	1	1
PARQUE_SAO_JOSE	3.47	99.77	95.46	99.14	19.46	91.2	92.1	1.24022	17.832	17.772	243.195	53.826	0	0	8.71204	2.26524	7.79166	0	8.33333	164.361	0	2	0	0.984413	2	1	1
JACARECANGA	3.35	99.35	82.77	98.73	86.11	93.9	93.6	2.179	11.5149	6.90512	96.6717	16.887	0	3.00958	0	6.47588	5.54878	0	5.55556	201.439	0	1	0	0.984413	2	1	1
BOM_SUCESSO	3.5	99.69	96.11	98.88	54.01	91.8	92	1.29733	16.6722	5.71361	183.312	14.381	0	0	0	6.83527	11.3598	0	10.989	164.361	0	2	0	0.984413	2	1	1
HENRIQUE_JORGE	3.45	99.78	96.11	100	26.28	94.8	95	1.64109	14.1623	6.17665	308.833	6.888	2.98142	0	3.64865	6.32556	6.40115	3.63136	15.6923	164.361	0	2	0	0.984413	2	1	1
SIQUEIRA	3.63	99.5	97.3	90.99	23.87	87.9	89.1	0.96029	5.53773	4.95815	26.249	40.868	0	0	0.50031	0	2.49363	0	10.4167	204.841	0	1	0	0.984413	2	1	1
PRAIA_DE_IRACEMA	2.87	100	97.8	99.82	97.98	98	96.6	4.92934	6.22719	25.0705	250.705	0.736	0	0	0	0	0	0	0	192.392	0	2	1	0.984413	2	1	1
CONJUNTO_CEARA_II	3.51	99.93	99.3	99.91	96.94	97.1	96.7	1.82119	13.1722	3.72872	182.293	0.471	0	0	0	0	0	0	0	164.361	0	2	0	0.984413	2	1	1
PIRAMBU	3.66	97.86	84.29	97.15	76.13	87.9	87.6	1.05434	32.8125	18.2089	16.5536	87.228	0	0	0	0	0	0.06301	0	201.439	0	2	1	0.984413	2	1	1
PARREAO	3.43	99.97	98.78	99.47	98.6	98	96.8	3.61395	10.9926	1.77164	17.7164	1.588	0	0	0	0	0.0816	6.24346	5.26316	209.129	0	1	0	0.984413	2	1	1
QUINTINO_CUNHA	3.59	99.54	83.14	98.25	79.78	91.5	91.9	1.28745	16.8213	6.6771	145.219	59.697	0	3.31517	0	3.31517	0	0	17.3611	118.574	0	2	0	0.984413	2	1	1
LAGOA_REDONDA	3.5	99.6	90.24	98.35	26.03	90.3	91.9	1.59963	2.41268	3.50926	84.2223	6.055	0	0	0	0.55695	0	0	5.55556	192.49	0	1	0	0.984413	2	1	1
DIAS_MACEDO	3.46	99.68	96.35	98.82	32.95	92.1	91.2	1.33965	7.53181	4.85869	72.8804	30.347	0	0	0	0	0	4.30433	7.14286	203.735	0	2	0	0.984413	2	1	1
MUCURIPE	3.09	99.73	91.05	99.1	89.09	97.2	96.9	7.56863	16.0267	7.1347	49.9429	26.639	0	0	0	0	0	0	0	192.392	0	2	0	0.984413	2	1	1
JARDIM_GUANABARA	3.48	99.79	55.84	100	86.24	94.8	94.3	1.52845	20.5429	7.88903	282.69	0.982	0	0	0	0	0	0	0	118.574	0	2	0	0.984413	2	1	1
JARDIM_DAS_OLIVEIRAS	3.57	99.72	96.75	99.26	64.68	89.2	89.4	1.43163	12.6818	13.267	252.073	54.463	0	0	0	0	0	0	0	203.735	0	1	0	0.984413	2	1	1
VILA_PERI	3.39	99.8	94.49	99.95	13.05	95.3	95.1	1.56318	14.0934	1.90033	104.518	1.916	0	0	1.22796	2.57596	4.70567	0.8198	2.08333	209.129	0	2	0	0.984413	2	1	1
PARQUE_DOIS_IRMAOS	3.64	99.81	96.14	98.68	30.85	93.4	94.3	1.71025	6.2963	4.32137	25.208	17.642	0	0.30834	0	0	0	0	0	203.786	0	1	0	0.984413	2	1	1
ITAPERI	3.2	99.77	92.06	99.9	19.01	95.8	95.8	2.21288	9.0809	7.3897	65.2032	6.936	6.35533	1.19794	0	0	6.29635	6.46996	12.9032	209.129	0	2	0	0.984413	2	1	1
PARQUE_MANIBURA	3.69	99.9	91.47	100	4.85	97.2	96.9	5.20252	6.08747	0	26.0552	1.32	0	0	0	0	0	4.09239	25	203.735	0	1	0	0.984413	2	1	1
MANUEL_DIAS_BRANCO	3.27	95.02	87.1	87.33	40.5	89.2	92.3	3.37165	0.330965	6.77966	67.7966	7.205	0	0	0	0	0	0	0	201.429	0	1	0	0.984413	2	1	1
GRANJA_PORTUGAL	3.67	99.02	97.79	97.48	44.35	88.1	88.7	1.01405	15.9794	8.16266	121.203	31.215	0	5.48574	5.40017	6.97412	8.54913	0	33.3333	164.361	0	1	0	0.984413	2	1	1
OLAVO_OLIVEIRA	3.59	99.54	83.14	98.25	79.78	91.5	91.9	1.28745	17.186	6.6771	57.7701	9.609	0	0	0	0	0	22.9718	35	118.574	0	1	0	0.984413	2	1	1
PAUPINA	3.46	99.43	94.35	98.84	15.52	91.1	91.8	1.42728	2.74657	4.68165	46.8165	3.392	1.34821	0.62152	2.59276	1.30796	1.57167	0.42161	47.7778	209.598	0	2	0	0.984413	2	1	1
PARQUE_SANTA_MARIA	3.42	99.62	98.04	94.56	14.34	86.7	88.6	1.17994	5.81264	4.94125	8.80747	35.222	2.30115	5.49375	0	0	6.65208	2.43799	24.2647	195.654	0	1	0	0.984413	2	1	1
CONJUNTO_PALMEIRAS	4.02	99.7	97.36	98.1	83.07	89.7	91	0.80339	9.64932	8.57564	64.3173	56.324	0	0	0	1.82496	0.03959	0	15.4762	195.654	0	1	0	0.984413	2	1	1
CONJUNTO_ESPERANCA	3.45	99.94	97.83	98.46	61.33	94.2	94.1	1.53155	15.1247	10.7617	89.6807	9.439	0	0	2.689	0	6.40462	0	7.69231	204.841	0	1	0	0.984413	2	1	1
DENDE	3.26	99.81	97.66	99.48	13.39	93.3	94.1	1.91575	2.9331	0	0	2.331	0.81675	1.40321	0	0	0.90392	0	0	209.129	0	1	0	0.984413	2	1	1
PRESIDENTE_KENNEDY	3.43	99.61	92.14	99.79	93.33	95.1	95	2.35615	13.7689	2.98457	358.148	23	1.15192	0	0	0	3.59214	1.03621	8.33333	201.439	0	1	0	0.984413	2	1	1
AEROPORTO	3.61	99.75	96.81	99.96	44.67	88.9	88.6	1.20122	1.43424	3.41413	0	5.872	0	0	0	0	0.69765	0	5.55556	203.735	0	2	0	0.984413	2	1	1
PEDRAS	3.63	99.19	86.76	79.46	0.54	86.8	87.5	1.29905	0.319253	14.6199	146.199	0	0	0	0	0	1.1998	0	16.6667	209.598	0	1	0	0.984413	2	1	1
SERRINHA	3.47	99.73	93.8	99.98	16.33	92.3	91.5	1.53528	9.84881	7.841	98.8648	18.259	0.00316	0	2.36952	2.36952	7.13789	2.35427	17.8571	209.129	0	1	0	0.984413	2	1	1
CANINDEZINHO	3.57	99.45	98.87	94.36	14.92	88.1	90.4	0.95361	11.1459	5.95111	88.0764	53.467	0	0	2.10465	1.69241	5.80768	0	13.2035	204.841	0	1	0	0.984413	2	1	1
PARQUE_PRESIDENTE_VARGAS	3.68	98.41	96.76	90.6	2.41	87.9	90.1	0.86712	4.45794	9.54589	40.9109	40.768	0	0	0	0	0	0	0	204.841	0	1	0	0.984413	2	1	1
PRAIA_DO_FUTURO_II	3.46	99.19	95.26	94.22	37.01	88.5	88.8	1.34302	3.7684	0.820277	65.6222	39.904	0	0	0	0	0	0	0	201.429	0	1	1	0.984413	2	1	1
VILA_ELLERY	3.43	99.91	89.53	100	97.56	96.1	95.2	2.08847	17.3746	11.2261	424.099	0.596	0	0	0	0	0	0	0	201.439	0	1	0	0.984413	2	1	1
SAO_GERARDO_ALAGADICO	3.27	99.98	91.82	99.93	96.38	98.5	98.2	3.96987	10.1502	0.676178	94.665	1.754	0	0	0	0	0	0	0	201.439	0	2	0	0.984413	2	1	1
CONJUNTO_CEARA_I	3.51	99.98	97.95	99.98	99.69	97.2	97	1.85384	12.4436	3.57198	239.833	4.124	0	0	0	0	1.96297	0	0	164.361	0	2	0	0.984413	2	1	1
JARDIM_AMERICA	3.38	99.92	98.73	99.92	92.66	96.4	96	2.12815	16.2074	7.1977	167.946	34.038	9.14734	0	0	0	15.2435	0.2105	16.6667	209.129	0	2	0	0.984413	2	1	1
MARAPONGA	3.31	99.77	96.67	99.38	12.96	95.7	95.5	2.63081	6.04839	13.5213	202.82	5.097	2.77096	3.51436	0	0	2.21291	3.79242	37.4126	209.129	0	1	0	0.984413	2	1	1
PAN_AMERICANO	3.41	99.81	93.29	100	82.64	94.8	94.3	1.67005	16.4513	13.3511	155.763	1.876	0.38273	0	0	5.50316	0	0	0	209.129	0	1	0	0.984413	2	1	1
CAMBEBA	3.54	100	96.15	99.95	21.68	95.4	96	4.96805	2.85952	6.4317	38.5902	2.52	0	0	0	0.64385	0	0	0	195.654	0	2	0	0.984413	2	1	1
ITAOCA	3.34	99.81	95.37	99.73	27.02	94.8	94.6	1.77313	17.1555	6.28881	117.915	2.615	0	0	0	0	9.19487	0	11.1111	209.129	0	2	0	0.984413	2	1	1
MESSEJANA	3.41	99.82	96.59	99.81	24.25	94.5	94.5	1.94071	6.99655	17.1744	197.624	5.959	1.16167	1.16167	0	2.75493	2.88633	1.78605	29.1209	195.654	0	1	0	0.984413	2	1	1
BOM_FUTURO	3.25	99.85	99.54	99.95	98.83	97.3	97.1	2.30906	17.0255	0	91.8695	0.401	0	0	0	0	5.91848	2.50837	0	209.129	0	2	0	0.984413	2	1	1
COUTO_FERNANDES	3.38	99.36	88.81	99.94	68.42	92	91.8	1.80291	16.0023	5.59388	93.2314	44.781	27.3261	0	0	12.0864	0	0	8.33333	209.129	0	1	0	0.984413	2	1	1
PAPICU	3.31	99.69	94.94	99.32	85.93	94.5	93.5	4.22334	8.95872	3.73732	74.7464	16.748	0	0	0	0	0	0	0	180.223	0	1	0	0.984413	2	1	1
PARANGABA	3.34	99.84	87.02	98.79	39.64	95.7	95.5	2.3211	7.84588	3.4862	193.326	2.461	2.81957	2.46917	0	0.50684	5.013	4.40315	16.9231	209.129	0	2	0	0.984413	2	1	1
CIDADE_2000	3.15	100	99.01	100	99.89	98.4	97.8	2.88985	16.9698	10.6711	35.5703	0	0	0	0	0	0	0	0	201.429	0	1	0	0.984413	2	1	1
LOURDES	3.51	99.9	85.63	100	85.31	96.2	96.3	9.74515	2.52935	0	0	2.866	0	0	0	0	0	0	0	180.223	0	1	0	0.984413	2	1	1
FLORESTA	3.49	99.61	82.79	99.81	85.78	91.9	91.7	1.11254	17.1773	0	20.3652	55.478	0	0.25735	0	1.32343	0	4.93241	7.69231	201.439	0	2	0	0.984413	2	1	1
PARQUE_SANTA_ROSA	3.43	99.79	93.91	99.97	4.97	91.6	92.6	1.2602	13.0642	9.20245	145.706	4.051	0	7.07021	0.18164	0	0	0	7.14286	204.841	0	2	0	0.984413	2	1	1
CARLITO_PAMPLONA	3.49	99.7	91.87	99.96	92.37	92.5	91.4	1.49107	21.7839	9.4451	104.571	46.804	0	0	0	0.91927	0.05776	10.3461	33.3333	201.439	0	1	0	0.984413	2	1	1
PADRE_ANDRADE	3.41	99.68	86.77	99.55	86.99	93	93.3	1.85532	10.8084	7.5815	424.564	5.884	0	0	0	0	6.55172	4.30712	7.69231	201.439	0	2	0	0.984413	2	1	1
AUTRAN_NUNES	3.78	99.66	95.92	99.77	84.2	88	88.6	1.08986	21.7369	6.47459	97.1188	69.622	0	0	1.12831	1.83079	0	0.00995	0	164.361	0	1	0	0.984413	2	1	1
JOSE_BONIFACIO	3.11	100	97	100	97.85	98.4	97.6	3.30638	10.1596	1.10852	77.5967	0.482	2.50809	0	7.94807	0	15.556	11.0237	30.7692	192.392	0	1	0	0.984413	2	1	1
AEROLANDIA	3.45	99.7	99	100	79.33	94.7	93	1.44672	10.566	21.5852	336.729	27.509	0	0	0	0	8.07201	0	10	203.735	0	1	0	0.984413	2	1	1
DAMAS	3.04	100	96.1	99.94	88.61	97.2	97.6	2.80008	12.5386	0.914997	128.1	3.63	0	0	0	0	2.13198	0.01308	0	209.129	0	1	0	0.984413	2	1	1
JOAO_XXIII	3.51	99.83	94.91	99.64	45.9	93.5	93.4	1.35219	15.9863	9.0628	410.492	15.857	0	0	2.4392	1.59574	5.98641	0	13.8889	164.361	0	2	0	0.984413	2	1	1
JOQUEI_CLUBE	3.4	99.84	82.19	100	61.18	95.2	95.2	2.12739	11.5819	2.02953	65.9597	1.402	9.44771	0	0	2.94934	2.0701	6.80782	19.3452	209.129	0	2	0	0.984413	2	1	1
DOM_LUSTOSA	3.43	99.87	94.1	99.79	47.06	94.9	95.2	1.60969	11.2786	0.74599	44.7594	4.803	1.06265	0	0	0	0.04804	0	0	164.361	0	1	0	0.984413	2	1	1
JARDIM_IRACEMA	3.52	99.74	80.87	99.95	83.64	94.4	94.1	1.35618	21.469	12.6914	258.059	15.433	0	0	0	0	0	1.95091	0	118.574	0	1	0	0.984413	2	1	1
PARQUELANDIA	3.22	99.91	94.29	99.98	94.38	97.9	97.8	3.4798	11.7345	2.03874	224.261	0	17.9159	0	0	0	0	0	18.3333	201.439	0	1	0	0.984413	2	1	1
CAJAZEIRAS	3.28	99.93	98.48	97.17	47.6	93.7	94.8	2.12258	4.37336	3.3873	115.168	8.973	0	0	0	2.0961	5.60442	0	22.7273	195.654	0	1	0	0.984413	2	1	1
VICENTE_PINZON	3.56	99.69	92.57	99.83	71.48	91.8	91.3	2.05724	15.0842	6.67974	79.7259	50.127	0	0	0	0	0	0	0	180.223	0	1	0	0.984413	2	1	1
SAO_BENTO	3.36	99.26	94.29	96.47	37.04	90.5	92.1	1.1995	5.49417	0	0	7.986	1.02709	0	0	0	0	0	0	199.212	0	1	0	0.984413	2	1	1
SAO_JOAO_DO_TAUAPE	3.32	99.81	95.61	99.18	80.69	95.1	94.6	2.61355	11.2805	4.9753	358.932	10.352	5.56237	2.82917	0	0	2.82917	0	7.01754	203.735	0	2	0	0.984413	2	1	1
SALINAS	3.51	99.76	94.2	97.47	32.9	94.3	95	5.18962	1.70765	0	22.8206	2.402	0	0	0	0	0	0	0	203.735	0	1	0	0.984413	2	1	1
COCO	3.18	99.97	97.3	99.86	96.15	98.8	98.4	9.27912	6.37541	0.957258	28.7178	1.792	8.09888	0.36425	0	0	0	0	5.17241	180.223	0	1	0	0.984413	2	1	1
JOSE_DE_ALENCAR	3.5	99.89	90.69	99.17	7.27	93.2	93.3	3.84363	5.2089	6.74185	6.12895	9.632	0	0	0	0	0	0	0	192.49	0	1	0	0.984413	2	1	1
COACU	3.53	99.75	94.6	99.56	23.31	91.9	93.1	1.65825	4.38983	0	13.6444	4.104	0	0	0	0	0	0	0	192.49	0	2	0	0.984413	2	1	1
GENIBAU	3.55	99.43	97.51	97.62	62.88	87.5	89.6	0.96445	18.9578	9.9696	121.581	74.272	0	0	7.90732	3.25318	1.82815	3.25318	11.5385	164.361	0	1	0	0.984413	2	1	1
PARQUE_ARAXA	3.33	99.85	95.32	100	88.29	96.6	95.8	2.98386	14.3754	2.92099	73.0247	0.262	13.124	0	0	0	0	0	50	201.439	0	2	0	0.984413	2	1	1
CAIS_DO_PORTO	3.54	99.45	96.09	99.49	73.41	88.6	87.8	1.15804	8.90439	9.20245	100.789	49.437	0	0	0	0	0	0	0	180.223	0	1	0	0.984413	2	1	1
ALVARO_WEYNE	3.52	99.84	88.4	99.88	92.57	95	94.7	1.72292	16.9264	9.10822	298.087	12.885	0	0.05529	0	0	0	8.54466	6.25	201.439	0	2	0	0.984413	2	1	1
DIONISIO_TORRES	3.23	99.94	97.58	99.98	97.46	99	98.5	7.98684	9.24771	1.25471	69.0088	1.348	1.5579	0	0	0	0	0	0	192.392	0	1	0	0.984413	2	1	1
VILA_VELHA	3.56	99.75	77.36	99.16	79.24	92.7	93.2	1.45773	9.00958	5.25285	46.1614	50.757	0	0	0	0	0	1.77322	11.1111	118.574	0	2	0	0.984413	2	1	1
FATIMA	3.19	99.96	97.45	99.99	97.97	99	98.3	5.13128	8.32577	1.68315	46.2866	0.876	0.89063	0	0	0	0	5.63235	8.19672	203.735	0	1	0	0.984413	2	1	1
ANTONIO_BEZERRA	3.45	99.65	89.02	99.68	77.47	94.7	95.1	1.66915	12.0399	8.34851	535.064	9.971	0	0	0	0	3.22431	8.0846	5.48048	118.574	0	1	0	0.984413	2	1	1
JARDIM_CEARENSE	3.46	99.66	96.01	99.28	27.69	94.6	94.8	2.15283	11.9676	0.97078	19.4156	8.116	12.8939	0.01394	0	0	0	4.03189	50	209.129	0	1	0	0.984413	2	1	1
ANCURI	3.42	99.62	98.04	94.56	14.34	86.7	88.6	1.17994	3.16152	4.94125	160.35	7.667	0	3.25246	3.25246	2.10947	6.50492	0	30.5195	209.598	0	1	0	0.984413	2	1	1
PICI	3.58	99.52	96.94	99.78	81.22	91.8	91.8	1.27789	11.3882	6.23182	94.6314	27.684	5.2162	0	0	0	0	3.91084	7.34856	201.439	0	1	0	0.984413	2	1	1
CENTRO	2.9	99.9	85.97	99.69	94.86	97.3	97.2	2.77955	5.99092	4.12414	113.414	2.966	0	1.45306	0	0	0	2.25788	42.5	192.392	0	2	0	0.984413	2	1	1
LUCIANO_CAVALCANTE	3.46	99.82	92.49	99.24	29.45	95.5	95.7	4.56298	4.12478	2.52398	56.7895	2.423	0	1.16846	0	0	0	0	50	203.735	0	1	0	0.984413	2	1	1
JANGURUSSU	3.54	99.66	98.11	97.35	59.51	93	93.8	1.24054	5.69743	16.3211	108.808	28.768	0.78125	0.78125	0.78125	0.73365	1.49382	1.63477	26.6667	195.654	0	1	0	0.984413	2	1	1
GUARARAPES	3.41	100	88.68	99.74	20.31	98.1	98.3	10.5047	3.97195	0	37.2509	3.705	0	0	0	0	0	0	0	203.735	0	1	0	0.984413	2	1	1
CURIO	3.64	99.71	95.24	96.48	2.76	90.1	89.6	1.53185	12.0454	10.2749	256.871	91.757	0	0	0	0	0	0	0	192.49	0	2	0	0.984413	2	1	1
VARJOTA	3.01	100	95.81	100	97.6	98.1	97.9	5.88365	16.1966	2.32937	81.5281	4.841	0	0.26485	0	0	0	0	0	192.392	0	1	1	0.984413	2	1	1
PREFEITO_JOSE_WALTER	3.42	99.75	97.85	96.17	76.31	95.4	95.4	1.836	3.20147	15.8441	85.0889	1.26	0	0.28615	0	0.69801	1.51349	0	7.40741	203.786	0	1	0	0.984413	2	1	1
BELA_VISTA	3.4	99.84	95.14	99.78	84.5	94.5	94.5	1.87845	17.5207	14.6353	158.061	9.183	4.86934	0	0	0	9.53263	3.7056	12.5	209.129	0	1	0	0.984413	2	1	1
MOURA_BRASIL	3.57	99.52	95.33	90.86	91.05	91.8	88.2	1.32113	8.98829	5.21105	26.0552	36.536	0	0	0	0	0	0	0	201.439	0	1	0	0.984413	2	1	1
SAPIRANGA_COITE	3.73	99.68	93.24	95.8	10.27	92.6	92.7	2.78344	6.88803	2.74491	3.0499	39.548	0	0	0	0.10069	0	0.39854	0	201.429	0	1	0	0.984413	2	1	1
PLANALTO_AYRTON_SENNA	3.56	99.74	95.54	99.72	9.32	88.9	90	1.05927	10.0186	0.745916	24.8639	42.011	0	0	0	3.36261	0.11292	0	5.49451	203.786	0	1	0	0.984413	2	1	1
DEMOCRITO_ROCHA	3.36	99.94	97.13	99.85	47.57	95.6	94.7	1.67598	13.9862	5.35284	151.664	18.084	0	0	0	0	0	0	0	209.129	0	2	0	0.984413	2	1	1
RODOLFO_TEOFILO	3.36	99.82	93.02	99.93	92.56	96.5	95.7	2.43592	11.2045	2.05255	92.3645	4.16	3.01547	4.0575	0	4.0575	20.041	0	11.8615	201.439	0	2	0	0.984413	2	1	1
GUAJIRU	3.59	99.73	98.71	98.98	13.96	93.2	93.9	1.87528	6.29235	1.47102	73.551	11.139	0	0	0	0	0	0	0	192.49	0	2	1	0.984413	2	1	1
BARRA_DO_CEARA	3.56	99.64	88.01	98.57	87.77	91.1	91.5	1.19434	18.0042	9.61525	132.718	57.643	0	3.41455	0	2.89385	3.35204	5.6164	31.4286	201.439	0	1	0	0.984413	2	1	1
JOAQUIM_TAVORA	3.15	99.88	91.48	99.8	97.98	97.8	97	4.12606	12.1653	2.09126	175.666	2.682	0	0	0	0	0	0	0	192.392	0	2	0	0.984413	2	1	1
ALTO_DA_BALANCA	3.39	99.5	97	99.95	90.06	92.7	92.8	1.46983	14.2563	2.29621	7.65404	37.184	0	0	0	0	1.04993	0	0	203.735	0	2	0	0.984413	2	1	1
PARQUE_IRACEMA	3.07	99.63	89.8	99.2	15.8	97.1	96.9	4.28092	5.42459	4.66527	11.6632	2.73	0	0	4.46501	2.33649	3.12145	0	20	195.654	0	1	0	0.984413	2	1	1
BENFICA	2.98	99.8	96.77	99.93	96.13	98.3	97.6	3.01879	9.11538	1.51423	128.71	0.696	10.9511	0	0	0	5.10261	5.03863	35.2941	201.439	0	2	0	0.984413	2	1	1
SABIAGUABA	3.6	97.42	66.84	78.18	5.67	86.4	89.5	1.66605	0.149597	18.5357	231.696	0.807	0	0	0	0	0	0	0	201.647	0	1	0	0.984413	2	1	1
PASSARE	3.38	99.77	97.81	97.95	46.62	92.4	92.9	1.74035	7.24644	5.96877	36.5828	20.505	3.3113	0.98466	3.4936	1.96931	2.69049	1.65196	13.6616	195.654	0	1	0	0.984413	2	1	1
MEIRELES	2.91	99.99	97	99.98	99.01	99.1	98.5	9.73297	14.6086	0.53042	53.042	1.861	6.20226	0	0	0	0	0	3.1746	192.392	0	2	0	0.984413	2	1	1
JARDIM_GUANABARA	3.48	99.79	55.84	100	86.24	94.8	94.3	1.52845	20.5429	7.88903	657.419	0.982	0	0	0	0	5.47196	1.13904	10	65.8401	0	2	0	0.642606	1	1	1
LOURDES	3.51	99.9	85.63	100	85.31	96.2	96.3	9.74515	2.52935	0	0	2.866	0	0	0	0	0	0	0	134.038	0	1	0	0.642606	2	1	1
JARDIM_IRACEMA	3.52	99.74	80.87	99.95	83.64	94.4	94.1	1.35618	21.469	12.6914	634.571	15.433	0	0	0	0	0	0	0	65.8401	0	1	0	0.642606	1	1	1
DENDE	3.26	99.81	97.66	99.48	13.39	93.3	94.1	1.91575	2.9331	0	0	2.331	0	1.40321	0	0	0	0	0	134.632	0	1	0	0.642606	2	1	1
ALVARO_WEYNE	3.52	99.84	88.4	99.88	92.57	95	94.7	1.72292	16.9264	9.10822	890.122	12.885	0	0.05529	0	0	4.94549	4.94458	5.88235	137.054	0	2	0	0.642606	2	1	1
DIONISIO_TORRES	3.23	99.94	97.58	99.98	97.46	99	98.5	7.98684	9.24771	1.25471	112.923	1.348	3.7875	0	0	0	0	0	1.66667	137.287	0	1	0	0.642606	2	1	1
GRANJA_PORTUGAL	3.67	99.02	97.79	97.48	44.35	88.1	88.7	1.01405	15.9794	8.16266	128.624	31.215	0	0	0.06482	2.96975	2.90746	0	8.33333	85.1931	0	1	0	0.642606	1	1	1
GUARARAPES	3.41	100	88.68	99.74	20.31	98.1	98.3	10.5047	3.97195	0	0	3.705	18.6714	0	0	0	0	0	6.57895	135.309	0	1	0	0.642606	2	1	1
CIDADE_DOS_FUNCIONARIOS	3.41	99.87	88.93	99.96	8.22	97.4	97.2	4.6921	6.63307	3.22338	252.498	9.219	0	0	0	0	4.65099	0	18.75	135.309	0	1	0	0.642606	2	1	1
PREFEITO_JOSE_WALTER	3.42	99.75	97.85	96.17	76.31	95.4	95.4	1.836	3.20147	15.8441	783.405	1.26	0.75928	0.43531	0.66291	1.39575	1.12659	1.32584	25.2593	125.025	0	1	0	0.642606	2	1	1
BARROSO	3.59	99.51	96.15	95.7	48.72	89.3	90.3	1.15496	8.86826	18.0737	483.06	39.12	0.00941	0	0	5.59548	4.83085	0.76099	17.3913	129.31	0	1	0	0.642606	2	1	1
PASSARE	3.38	99.77	97.81	97.95	46.62	92.4	92.9	1.74035	7.24644	5.96877	155.958	20.505	3.05556	0.00719	4.7477	5.03881	4.821	2.63662	18.0556	129.31	0	1	0	0.642606	2	1	1
DAMAS	3.04	100	96.1	99.94	88.61	97.2	97.6	2.80008	12.5386	0.914997	311.099	3.63	13.2679	8.09655	3.66394	0	19.8347	0	22.7273	134.632	0	1	0	0.642606	2	1	1
BOM_FUTURO	3.25	99.85	99.54	99.95	98.83	97.3	97.1	2.30906	17.0255	0	122.493	0.401	3.80036	0	0	0	9.4167	0	0	134.632	0	2	0	0.642606	2	1	1
PARQUE_MANIBURA	3.69	99.9	91.47	100	4.85	97.2	96.9	5.20252	6.08747	0	78.1657	1.32	0	0	0	0	0	0	0	135.309	0	1	0	0.642606	2	1	1
MONDUBIM	3.44	99.78	97.08	98.5	26.63	93.2	94.1	1.43893	8.18798	6.44887	309.546	18.997	0.92095	2.05418	0.91282	2.26359	3.35769	0.00478	13.3333	125.025	0	1	0	0.642606	2	1	1
CONJUNTO_CEARA_I	3.51	99.98	97.95	99.98	99.69	97.2	97	1.85384	12.4436	3.57198	551.105	4.124	0	0	0	0	2.92262	0	8.33333	85.1931	0	2	0	0.642606	1	1	1
BOM_JARDIM	3.6	99.46	97.83	99.47	41.04	89.4	90.7	1.05033	15.8872	20.7808	397.434	21.808	0	0	3.74721	1.88293	7.93739	0	11.7692	85.1931	0	1	0	0.642606	1	1	1
VILA_VELHA	3.56	99.75	77.36	99.16	79.24	92.7	93.2	1.45773	9.00958	5.25285	39.7943	50.757	0	0	0	0.74933	1.25606	1.01207	15.7895	65.8401	0	2	0	0.642606	1	1	1
ALDEOTA	3.08	99.96	93.7	99.91	97.89	98.5	98	8.16436	11.1293	2.08377	155.125	2.036	5.62976	0	0	0	0	0	1.89873	137.287	0	2	0	0.642606	2	1	1
PRAIA_DO_FUTURO_II	3.46	99.19	95.26	94.22	37.01	88.5	88.8	1.34302	3.7684	0.820277	98.4333	39.904	0	0	0	0	0	0	0	137.121	0	1	0	0.642606	2	1	1
FLORESTA	3.49	99.61	82.79	99.81	85.78	91.9	91.7	1.11254	17.1773	0	30.5478	55.478	0	5.87587	0	5.43801	3.30201	4.11459	35.7143	137.054	0	2	0	0.642606	2	1	1
SIQUEIRA	3.63	99.5	97.3	90.99	23.87	87.9	89.1	0.96029	5.53773	4.95815	87.4967	40.868	0	0	1.14448	0	0.92686	1.1398	11.5385	106.644	0	1	0	0.642606	2	1	1
CONJUNTO_PALMEIRAS	4.02	99.7	97.36	98.1	83.07	89.7	91	0.80339	9.64932	8.57564	182.232	56.324	0	0	0	3.63422	0.52427	0	14.2857	129.31	0	1	0	0.642606	2	1	1
BELA_VISTA	3.4	99.84	95.14	99.78	84.5	94.5	94.5	1.87845	17.5207	14.6353	521.016	9.183	4.86934	0	0	0	11.7836	0	10	134.632	0	1	0	0.642606	2	1	1
VILA_ELLERY	3.43	99.91	89.53	100	97.56	96.1	95.2	2.08847	17.3746	11.2261	773.357	0.596	0	3.53992	0	0	0	18.045	100	137.054	0	1	0	0.642606	2	1	1
CRISTO_REDENTOR	3.68	99.63	89.6	99.38	86.47	90.3	89.8	1.18037	23.1749	8.44347	146.843	69.805	0	5.65507	6.00405	0	0	0.00111	28.5714	137.054	0	2	0	0.642606	2	1	1
RODOLFO_TEOFILO	3.36	99.82	93.02	99.93	92.56	96.5	95.7	2.43592	11.2045	2.05255	656.814	4.16	10.0445	4.0575	2.22136	0	20.4454	0	15.7143	137.054	0	2	0	0.642606	2	1	1
PARQUE_SAO_JOSE	3.47	99.77	95.46	99.14	19.46	91.2	92.1	1.24022	17.832	17.772	607.988	53.826	0	0	18.3605	2.14565	9.30633	2.4217	12.8788	85.1931	0	2	0	0.642606	1	1	1
PARQUE_PRESIDENTE_VARGAS	3.68	98.41	96.76	90.6	2.41	87.9	90.1	0.86712	4.45794	9.54589	177.281	40.768	0	0	0	0	0	0	0	106.644	0	1	1	0.642606	2	1	1
SAO_BENTO	3.36	99.26	94.29	96.47	37.04	90.5	92.1	1.1995	5.49417	0	0	7.986	0	0	0	3.04063	0	0	25	129.478	0	1	0	0.642606	2	1	1
COUTO_FERNANDES	3.38	99.36	88.81	99.94	68.42	92	91.8	1.80291	16.0023	5.59388	242.402	44.781	27.3261	0	3.01757	16.401	10.9376	0	12.5	134.632	0	1	0	0.642606	2	1	1
CENTRO	2.9	99.9	85.97	99.69	94.86	97.3	97.2	2.77955	5.99092	4.12414	419.287	2.966	4.21821	2.9061	1.3958	0	2.45633	3.28923	6.70732	137.287	0	2	0	0.642606	2	1	1
CAMBEBA	3.54	100	96.15	99.95	21.68	95.4	96	4.96805	2.85952	6.4317	180.087	2.52	0.03082	0	0	0.64385	0	0	0	129.31	0	2	0	0.642606	2	1	1
PRAIA_DO_FUTURO_I	3.42	99.64	82.18	97.77	35.43	87	88	2.2842	4.15478	34.0237	251.479	26.452	0	0	0	0	0	0	0	134.038	0	1	1	0.642606	2	1	1
ANCURI	3.42	99.62	98.04	94.56	14.34	86.7	88.6	1.17994	3.16152	4.94125	860.058	7.667	0	0	4.52523	0	3.25246	0	16.1111	114.895	0	1	0	0.642606	2	1	1
SABIAGUABA	3.6	97.42	66.84	78.18	5.67	86.4	89.5	1.66605	0.149597	18.5357	139.018	0.807	0	0	0	0	0.48924	0.48924	20	124.984	0	1	0	0.642606	2	1	1
PLANALTO_AYRTON_SENNA	3.56	99.74	95.54	99.72	9.32	88.9	90	1.05927	10.0186	0.745916	179.02	42.011	0.96885	0	0	4.44844	1.89307	0	10.9127	125.025	0	1	0	0.642606	2	1	1
PADRE_ANDRADE	3.41	99.68	86.77	99.55	86.99	93	93.3	1.85532	10.8084	7.5815	515.542	5.884	11.2832	0	0	4.58852	12.3347	0	20.8333	137.054	0	2	0	0.642606	2	1	1
SAPIRANGA_COITE	3.73	99.68	93.24	95.8	10.27	92.6	92.7	2.78344	6.88803	2.74491	36.5988	39.548	0	0	0	3.96047	0	0	10	137.121	0	1	0	0.642606	2	1	1
CANINDEZINHO	3.57	99.45	98.87	94.36	14.92	88.1	90.4	0.95361	11.1459	5.95111	102.359	53.467	0	0	1.05052	2.66482	7.29868	0	15.4356	106.644	0	1	0	0.642606	2	1	1
CIDADE_2000	3.15	100	99.01	100	99.89	98.4	97.8	2.88985	16.9698	10.6711	47.4271	0	0	0	0	0	0	0	0	137.121	0	1	0	0.642606	2	1	1
COCO	3.18	99.97	97.3	99.86	96.15	98.8	98.4	9.27912	6.37541	0.957258	23.9315	1.792	8.09888	0	0	0	0	0	3.33333	134.038	0	1	0	0.642606	2	1	1
PARREAO	3.43	99.97	98.78	99.47	98.6	98	96.8	3.61395	10.9926	1.77164	8.85818	1.588	16.3366	0	0	0.8419	6.9317	5.44041	31.5789	134.632	0	1	0	0.642606	2	1	1
JARDIM_DAS_OLIVEIRAS	3.57	99.72	96.75	99.26	64.68	89.2	89.4	1.43163	12.6818	13.267	334.992	54.463	0	0	0	2.96845	0.37948	0	10.5556	135.309	0	1	0	0.642606	2	1	1
MESSEJANA	3.41	99.82	96.59	99.81	24.25	94.5	94.5	1.94071	6.99655	17.1744	524.644	5.959	0	0.0268	1.16168	4.82244	1.93571	1.78605	25	129.31	0	1	0	0.642606	2	1	1
SAO_GERARDO_ALAGADICO	3.27	99.98	91.82	99.93	96.38	98.5	98.2	3.96987	10.1502	0.676178	297.518	1.754	0	2.15529	0	0	0	1.7496	10	137.054	0	2	0	0.642606	2	1	1
GUAJIRU	3.59	99.73	98.71	98.98	13.96	93.2	93.9	1.87528	6.29235	1.47102	161.812	11.139	0	3.33696	0	0	1.71064	0	0	130.172	0	2	1	0.642606	2	1	1
ITAOCA	3.34	99.81	95.37	99.73	27.02	94.8	94.6	1.77313	17.1555	6.28881	400.912	2.615	0	0	3.97121	0	13.9038	0.39446	20	134.632	0	2	0	0.642606	2	1	1
VILA_UNIAO	3.39	99.8	92.82	99.98	94.17	95.9	95.2	2.69712	10.7992	7.01575	433.701	6.297	9.74932	0	0	3.58201	4.78157	0	12.5	134.632	0	1	0	0.642606	2	1	1
PARQUE_ARAXA	3.33	99.85	95.32	100	88.29	96.6	95.8	2.98386	14.3754	2.92099	949.321	0.262	13.124	0	0	0	0	0	50	137.054	0	2	0	0.642606	2	1	1
BOM_SUCESSO	3.5	99.69	96.11	98.88	54.01	91.8	92	1.29733	16.6722	5.71361	252.351	14.381	2.80107	0	0	12.1705	13.2473	0	13.7374	85.1931	0	2	0	0.642606	1	1	1
AEROLANDIA	3.45	99.7	99	100	79.33	94.7	93	1.44672	10.566	21.5852	1087.9	27.509	0	0	0	0	6.43822	0	5.55556	135.309	0	1	0	0.642606	2	1	1
ANTONIO_BEZERRA	3.45	99.65	89.02	99.68	77.47	94.7	95.1	1.66915	12.0399	8.34851	470.553	9.971	0	3.22436	6.44866	0.66596	6.40997	7.26851	12.6587	65.8401	0	1	0	0.642606	1	1	1
PARQUE_IRACEMA	3.07	99.63	89.8	99.2	15.8	97.1	96.9	4.28092	5.42459	4.66527	0	2.73	4.41206	0	4.46501	2.33649	3.12145	0	30	129.31	0	1	0	0.642606	2	1	1
JARDIM_AMERICA	3.38	99.92	98.73	99.92	92.66	96.4	96	2.12815	16.2074	7.1977	359.885	34.038	9.14734	0	0	0	17.5529	0	18.75	134.632	0	2	0	0.642606	2	1	1
AMADEU_FURTADO	3.46	99.79	91.08	100	95.79	96.8	95.6	3.30916	12.8954	0	25.1425	4.832	0	0	0	0	0.06593	0	0	137.054	0	1	0	0.642606	2	1	1
CURIO	3.64	99.71	95.24	96.48	2.76	90.1	89.6	1.53185	12.0454	10.2749	667.865	91.757	10.9181	5.089	0	0	0	0	25	130.172	0	2	0	0.642606	2	1	1
CAIS_DO_PORTO	3.54	99.45	96.09	99.49	73.41	88.6	87.8	1.15804	8.90439	9.20245	87.6424	49.437	0	0	0	0	0	0	0	134.038	0	1	0	0.642606	2	1	1
GRANJA_LISBOA	3.6	99.42	98.69	96.98	24.92	89.5	89.9	1.01602	11.0701	4.33463	52.7695	10.572	0	0	5.61452	0	5.01526	0	13.3001	85.1931	0	2	0	0.642606	1	1	1
JOQUEI_CLUBE	3.4	99.84	82.19	100	61.18	95.2	95.2	2.12739	11.5819	2.02953	284.134	1.402	6.27489	0	0	2.94934	3.70746	6.80782	12.3153	134.632	0	2	0	0.642606	2	1	1
HENRIQUE_JORGE	3.45	99.78	96.11	100	26.28	94.8	95	1.64109	14.1623	6.17665	348.799	6.888	0	0	3.64865	2.69419	3.63136	3.63136	9.61539	85.1931	0	2	0	0.642606	1	1	1
DEMOCRITO_ROCHA	3.36	99.94	97.13	99.85	47.57	95.6	94.7	1.67598	13.9862	5.35284	178.428	18.084	5.03173	5.09886	0.13538	0	0	0	14.2857	134.632	0	2	0	0.642606	2	1	1
VILA_MANOEL_SATIRO	3.41	99.85	94.79	99.63	23.41	94.6	94.3	1.54633	12.6428	1.80902	273.937	2.851	0.01219	0	4.61157	0	3.96831	0	8.42391	106.644	0	1	0	0.642606	2	1	1
PARQUE_SANTA_ROSA	3.43	99.79	93.91	99.97	4.97	91.6	92.6	1.2602	13.0642	9.20245	337.423	4.051	0	7.07021	0	7.07021	0	0	21.4286	106.644	0	2	0	0.642606	2	1	1
VICENTE_PINZON	3.56	99.69	92.57	99.83	71.48	91.8	91.3	2.05724	15.0842	6.67974	165.916	50.127	0	0	0	0	0	0	0	134.038	0	1	0	0.642606	2	1	1
MEIRELES	2.91	99.99	97	99.98	99.01	99.1	98.5	9.73297	14.6086	0.53042	90.1713	1.861	1.78676	0	0	0	0	0	25	137.287	0	2	0	0.642606	2	1	1
MANUEL_DIAS_BRANCO	3.27	95.02	87.1	87.33	40.5	89.2	92.3	3.37165	0.330965	6.77966	0	7.205	0	0	0	0	0	0	0	137.121	0	1	0	0.642606	2	1	1
BARRA_DO_CEARA	3.56	99.64	88.01	98.57	87.77	91.1	91.5	1.19434	18.0042	9.61525	262.727	57.643	0	1.0561	0	3.33468	0.31797	5.16211	14.2857	137.054	0	1	0	0.642606	2	1	1
LUCIANO_CAVALCANTE	3.46	99.82	92.49	99.24	29.45	95.5	95.7	4.56298	4.12478	2.52398	195.608	2.423	1.58818	1.83681	0	0	0	0	1.69687	135.309	0	1	0	0.642606	2	1	1
AEROPORTO	3.61	99.75	96.81	99.96	44.67	88.9	88.6	1.20122	1.43424	3.41413	22.7609	5.872	0.84368	0	0	0	1.43972	0.37982	5	135.309	0	2	0	0.642606	2	1	1
DIAS_MACEDO	3.46	99.68	96.35	98.82	32.95	92.1	91.2	1.33965	7.53181	4.85869	202.446	30.347	0	0	0	0	0	0	0	135.309	0	2	0	0.642606	2	1	1
BENFICA	2.98	99.8	96.77	99.93	96.13	98.3	97.6	3.01879	9.11538	1.51423	620.836	0.696	10.0387	0	0	0	5.32083	0.28806	16.6667	137.054	0	2	0	0.642606	2	1	1
PARQUELANDIA	3.22	99.91	94.29	99.98	94.38	97.9	97.8	3.4798	11.7345	2.03874	686.374	0	12.318	0	0	0	5.6298	0	11.9048	137.054	0	1	0	0.642606	2	1	1
OLAVO_OLIVEIRA	3.59	99.54	83.14	98.25	79.78	91.5	91.9	1.28745	17.186	6.6771	90.7815	9.609	0	0	0	0	0	24.323	45	65.8401	0	1	0	0.642606	1	1	1
EDSON_QUEIROZ	3.76	99.95	89.36	98.12	21.69	95.3	95.3	3.03068	1.64071	22.5215	317.951	23.795	0	0	0	0.87792	0	0	25	137.121	0	1	0	0.642606	2	1	1
VARJOTA	3.01	100	95.81	100	97.6	98.1	97.9	5.88365	16.1966	2.32937	116.469	4.841	1.00734	0	0	0	0	0	0	137.287	0	1	0	0.642606	2	1	1
COACU	3.53	99.75	94.6	99.56	23.31	91.9	93.1	1.65825	4.38983	0	13.6444	4.104	0	0	0	0	3.1202	3.14356	33.3333	130.172	0	2	0	0.642606	2	1	1
PRESIDENTE_KENNEDY	3.43	99.61	92.14	99.79	93.33	95.1	95	2.35615	13.7689	2.98457	324.039	23	0	1.3406	0	0	8.55329	2.9324	16.6667	137.054	0	1	0	0.642606	2	1	1
PARQUE_SANTA_MARIA	3.42	99.62	98.04	94.56	14.34	86.7	88.6	1.17994	5.81264	4.94125	105.69	35.222	2.30115	4.39091	0	3.61296	8.64017	2.43799	28.268	129.31	0	1	0	0.642606	2	1	1
MUCURIPE	3.09	99.73	91.05	99.1	89.09	97.2	96.9	7.56863	16.0267	7.1347	378.139	26.639	2.18583	0	0	0	0	0	0	137.287	0	2	0	0.642606	2	1	1
PRAIA_DE_IRACEMA	2.87	100	97.8	99.82	97.98	98	96.6	4.92934	6.22719	25.0705	626.763	0.736	14.8212	0	0.54271	0	0	0	4.54545	137.287	0	2	0	0.642606	2	1	1
SAO_JOAO_DO_TAUAPE	3.32	99.81	95.61	99.18	80.69	95.1	94.6	2.61355	11.2805	4.9753	923.984	10.352	0	0	0	0	0	0	0	135.309	0	2	0	0.642606	2	1	1
JOSE_DE_ALENCAR	3.5	99.89	90.69	99.17	7.27	93.2	93.3	3.84363	5.2089	6.74185	79.6764	9.632	0	0	2.25308	0	0	0	12.5	130.172	0	1	0	0.642606	2	1	1
JOSE_BONIFACIO	3.11	100	97	100	97.85	98.4	97.6	3.30638	10.1596	1.10852	155.193	0.482	5.70374	0	7.94807	7.94807	0	11.0237	13.3333	137.287	0	1	0	0.642606	2	1	1
JACARECANGA	3.35	99.35	82.77	98.73	86.11	93.9	93.6	2.179	11.5149	6.90512	193.343	16.887	0	3.00958	5.61128	1.85921	5.54878	0	4.54545	137.054	0	1	0	0.642606	2	1	1
BOA_VISTA	3.28	99.21	97.85	99.42	6.29	93.2	93.2	1.52986	4.0863	9.60999	352.366	10.619	2.76315	0	0.4479	2.56942	0.48	0.74435	8.82353	135.309	0	1	0	0.642606	2	1	1
FARIAS_BRITO	3.33	99.75	89.35	99.67	86.63	96.1	95.7	2.64575	13.3811	4.06537	276.445	14.807	0	1.86035	0	0	2.31023	0	0	137.054	0	1	0	0.642606	2	1	1
JANGURUSSU	3.54	99.66	98.11	97.35	59.51	93	93.8	1.24054	5.69743	16.3211	419.686	28.768	0.78125	0.78125	0.78125	1.24707	4.08552	1.63477	44.8276	129.31	0	1	0	0.642606	2	1	1
PAUPINA	3.46	99.43	94.35	98.84	15.52	91.1	91.8	1.42728	2.74657	4.68165	107.009	3.392	0.47069	2.31364	1.29637	1.35271	0.85321	0.42161	21.1111	114.895	0	2	0	0.642606	2	1	1
FATIMA	3.19	99.96	97.45	99.99	97.97	99	98.3	5.13128	8.32577	1.68315	197.77	0.876	12.2687	0	0	0	2.80873	7.82325	6.94444	135.309	0	1	0	0.642606	2	1	1
JARDIM_CEARENSE	3.46	99.66	96.01	99.28	27.69	94.6	94.8	2.15283	11.9676	0.97078	19.4156	8.116	9.18711	0.01394	0	0	0	4.01609	50	134.632	0	1	0	0.642606	2	1	1
SALINAS	3.51	99.76	94.2	97.47	32.9	94.3	95	5.18962	1.70765	0	22.8206	2.402	2.05011	0	0	0	0	0	0	135.309	0	1	0	0.642606	2	1	1
MONTESE	3.26	99.87	91.56	99.19	83.09	95.8	94.8	2.37034	13.8579	3.39905	883.753	5.189	10.2424	1.55432	0.87702	0.51924	12.4352	6.16923	9.46844	134.632	0	2	0	0.642606	2	1	1
SERRINHA	3.47	99.73	93.8	99.98	16.33	92.3	91.5	1.53528	9.84881	7.841	415.914	18.259	0.63176	0.74364	4.85211	2.36952	0	8.44137	13.3333	134.632	0	1	0	0.642606	2	1	1
MOURA_BRASIL	3.57	99.52	95.33	90.86	91.05	91.8	88.2	1.32113	8.98829	5.21105	26.0552	36.536	0	0	0	0	0.14333	4.79673	0	137.054	0	1	0	0.642606	2	1	1
VILA_PERI	3.39	99.8	94.49	99.95	13.05	95.3	95.1	1.56318	14.0934	1.90033	213.787	1.916	0	0	1.22796	5.79951	6.49464	4.57283	8.69565	134.632	0	2	0	0.642606	2	1	1
JOAO_XXIII	3.51	99.83	94.91	99.64	45.9	93.5	93.4	1.35219	15.9863	9.0628	698.369	15.857	0	0	2.4392	5.8457	5.98751	0	11.1111	85.1931	0	2	0	0.642606	1	1	1
PARQUE_DOIS_IRMAOS	3.64	99.81	96.14	98.68	30.85	93.4	94.3	1.71025	6.2963	4.32137	72.0228	17.642	0	0.53773	1.14088	0.5088	0	0	12.5	125.025	0	1	0	0.642606	2	1	1
ITAPERI	3.2	99.77	92.06	99.9	19.01	95.8	95.8	2.21288	9.0809	7.3897	178.222	6.936	7.51889	5.80088	0	0	0.51679	3.30726	9.375	134.632	0	2	0	0.642606	2	1	1
CAJAZEIRAS	3.28	99.93	98.48	97.17	47.6	93.7	94.8	2.12258	4.37336	3.3873	277.759	8.973	0	0	0	2.54417	3.73576	0	18.1818	129.31	0	1	0	0.642606	2	1	1
JOAQUIM_TAVORA	3.15	99.88	91.48	99.8	97.98	97.8	97	4.12606	12.1653	2.09126	531.181	2.682	0	0	0	0	0	0	0	137.287	0	2	0	0.642606	2	1	1
PIRAMBU	3.66	97.86	84.29	97.15	76.13	87.9	87.6	1.05434	32.8125	18.2089	198.643	87.228	0	0	0	0	0	0	0	137.054	0	2	1	0.642606	2	1	1
PICI	3.58	99.52	96.94	99.78	81.22	91.8	91.8	1.27789	11.3882	6.23182	154.642	27.684	3.36122	0	0	0	0	3.91084	3.88457	137.054	0	1	0	0.642606	2	1	1
CONJUNTO_ESPERANCA	3.45	99.94	97.83	98.46	61.33	94.2	94.1	1.53155	15.1247	10.7617	257.085	9.439	0	0	0	0.82216	4.36153	0	4.16667	106.644	0	1	0	0.642606	2	1	1
PAPICU	3.31	99.69	94.94	99.32	85.93	94.5	93.5	4.22334	8.95872	3.73732	160.171	16.748	0	0	0	0	0	0	0	134.038	0	1	0	0.642606	2	1	1
LAGOA_REDONDA	3.5	99.6	90.24	98.35	26.03	90.3	91.9	1.59963	2.41268	3.50926	340.399	6.055	0	0	0	0.58725	1.19506	0.7507	44.4444	130.172	0	1	0	0.642606	2	1	1
DOM_LUSTOSA	3.43	99.87	94.1	99.79	47.06	94.9	95.2	1.60969	11.2786	0.74599	59.6792	4.803	0	0	0	0	5.93774	5.93774	11.1111	85.1931	0	1	0	0.642606	1	1	1
PEDRAS	3.63	99.19	86.76	79.46	0.54	86.8	87.5	1.29905	0.319253	14.6199	877.193	0	0	0	0	0	1.85083	0	33.3333	114.895	0	1	0	0.642606	2	1	1
AUTRAN_NUNES	3.78	99.66	95.92	99.77	84.2	88	88.6	1.08986	21.7369	6.47459	55.4965	69.622	0	0	8.36742	1.83079	0	0	9.09091	85.1931	0	1	0	0.642606	1	1	1
PAN_AMERICANO	3.41	99.81	93.29	100	82.64	94.8	94.3	1.67005	16.4513	13.3511	500.668	1.876	0.38273	0	11.0663	2.85646	0	0	7.14286	134.632	0	1	0	0.642606	2	1	1
QUINTINO_CUNHA	3.59	99.54	83.14	98.25	79.78	91.5	91.9	1.28745	16.8213	6.6771	242.962	59.697	3.31517	0	0	3.31517	0	1.91593	18.0556	65.8401	0	2	0	0.642606	1	1	1
ALTO_DA_BALANCA	3.39	99.5	97	99.95	90.06	92.7	92.8	1.46983	14.2563	2.29621	45.9242	37.184	0	0	0	0	1.44996	0	0	135.309	0	2	0	0.642606	2	1	1
PARANGABA	3.34	99.84	87.02	98.79	39.64	95.7	95.5	2.3211	7.84588	3.4862	339.112	2.461	5.1162	2.77136	0.57895	0.56438	9.53784	4.57004	12.2944	134.632	0	2	0	0.642606	2	1	1
MARAPONGA	3.31	99.77	96.67	99.38	12.96	95.7	95.5	2.63081	6.04839	13.5213	888.545	5.097	2.77096	3.61612	0	0	1.15009	3.78301	17.803	134.632	0	1	0	0.642606	2	1	1
CARLITO_PAMPLONA	3.49	99.7	91.87	99.96	92.37	92.5	91.4	1.49107	21.7839	9.4451	128.184	46.804	0	0	0	5.18581	0.05776	5.18581	25	137.054	0	1	0	0.642606	2	1	1
GENIBAU	3.55	99.43	97.51	97.62	62.88	87.5	89.6	0.96445	18.9578	9.9696	158.055	74.272	0	0	7.84094	6.5064	5.78681	3.25318	22.9286	85.1931	0	1	0	0.642606	1	1	1
MONTE_CASTELO	3.44	99.92	94.27	99.95	89.27	96.3	95.1	2.09717	17.0021	11.8747	437.88	8.131	0	1.97125	0	5.95451	0	0	50	137.054	0	2	0	0.642606	2	1	1
CONJUNTO_CEARA_II	3.51	99.93	99.3	99.91	96.94	97.1	96.7	1.82119	13.1722	3.72872	161.578	0.471	0	0	0	0	1.44678	0	0	85.1931	0	2	0	0.642606	1	1	1
ITAPERI	3.2	99.77	92.06	99.9	19.01	95.8	95.8	2.21288	9.0809	7.3897	573.788	6.936	11.1781	3.24228	1.91909	0	0.21991	4.6132	12.1212	123.789	0	2	0	0.624727	2	1	1
LUCIANO_CAVALCANTE	3.46	99.82	92.49	99.24	29.45	95.5	95.7	4.56298	4.12478	2.52398	1047.45	2.423	3.42499	0	0	0	0	0	1.63934	105.959	0	1	0	0.624727	2	1	1
QUINTINO_CUNHA	3.59	99.54	83.14	98.25	79.78	91.5	91.9	1.28745	16.8213	6.6771	522.23	59.697	0	0	0	0	0	0	0	50.6917	0	2	0	0.624727	1	1	1
DAMAS	3.04	100	96.1	99.94	88.61	97.2	97.6	2.80008	12.5386	0.914997	301.949	3.63	11.4284	15.993	0	0	8.09655	0	33.5664	123.789	0	1	0	0.624727	2	1	1
CANINDEZINHO	3.57	99.45	98.87	94.36	14.92	88.1	90.4	0.95361	11.1459	5.95111	130.924	53.467	0	0	3.93248	3.38488	6.29651	1.01454	16.0084	90.3223	0	1	0	0.624727	1	1	1
VILA_ELLERY	3.43	99.91	89.53	100	97.56	96.1	95.2	2.08847	17.3746	11.2261	436.572	0.596	0	3.53992	0	0	5.58858	15.2944	50	129.861	0	1	0	0.624727	2	1	1
PAUPINA	3.46	99.43	94.35	98.84	15.52	91.1	91.8	1.42728	2.74657	4.68165	769.128	3.392	1.34821	1.91791	0	0.05632	2.49415	0.42161	24.3056	114.033	0	2	0	0.624727	2	1	1
LAGOA_REDONDA	3.5	99.6	90.24	98.35	26.03	90.3	91.9	1.59963	2.41268	3.50926	722.909	6.055	0.21147	0	0	0	1.19506	0.59753	22.2222	101.682	0	1	0	0.624727	2	1	1
JACARECANGA	3.35	99.35	82.77	98.73	86.11	93.9	93.6	2.179	11.5149	6.90512	455.738	16.887	0	3.00958	0	14.5369	5.54878	0	9.18561	129.861	0	1	0	0.624727	2	1	1
DENDE	3.26	99.81	97.66	99.48	13.39	93.3	94.1	1.91575	2.9331	0	0	2.331	0.81675	1.40321	0	0	1.46287	0	0	123.789	0	1	0	0.624727	2	1	1
RODOLFO_TEOFILO	3.36	99.82	93.02	99.93	92.56	96.5	95.7	2.43592	11.2045	2.05255	1652.3	4.16	19.2916	0	0	0	7.32675	0	12.8571	129.861	0	2	0	0.624727	2	1	1
ALVARO_WEYNE	3.52	99.84	88.4	99.88	92.57	95	94.7	1.72292	16.9264	9.10822	306.367	12.885	0	0	0	4.63281	0	6.33926	8.82353	129.861	0	2	0	0.624727	2	1	1
CAMBEBA	3.54	100	96.15	99.95	21.68	95.4	96	4.96805	2.85952	6.4317	231.541	2.52	0	0	0	3.23979	0	0	8.33333	91.5579	0	2	0	0.624727	1	1	1
PARQUE_ARAXA	3.33	99.85	95.32	100	88.29	96.6	95.8	2.98386	14.3754	2.92099	2468.23	0.262	0	0	0	0	0	0	0	129.861	0	2	0	0.624727	2	1	1
BOA_VISTA	3.28	99.21	97.85	99.42	6.29	93.2	93.2	1.52986	4.0863	9.60999	864.899	10.619	3.29725	0	0	0	0	0	6.06618	105.959	0	1	0	0.624727	2	1	1
COUTO_FERNANDES	3.38	99.36	88.81	99.94	68.42	92	91.8	1.80291	16.0023	5.59388	466.157	44.781	16.3417	0	0	18.0245	0	0	18.1818	123.789	0	1	0	0.624727	2	1	1
GRANJA_PORTUGAL	3.67	99.02	97.79	97.48	44.35	88.1	88.7	1.01405	15.9794	8.16266	343.821	31.215	0	2.69639	4.55737	4.36512	2.85232	0	16.6667	68.1306	0	1	0	0.624727	1	1	1
JOSE_BONIFACIO	3.11	100	97	100	97.85	98.4	97.6	3.30638	10.1596	1.10852	166.279	0.482	0	0	7.94807	0	0.13796	0	3.57143	112.057	0	1	0	0.624727	2	1	1
CONJUNTO_CEARA_II	3.51	99.93	99.3	99.91	96.94	97.1	96.7	1.82119	13.1722	3.72872	327.298	0.471	0	0	0	0	6.95747	0	18.3333	68.1306	0	2	0	0.624727	1	1	1
CONJUNTO_CEARA_I	3.51	99.98	97.95	99.98	99.69	97.2	97	1.85384	12.4436	3.57198	1326.73	4.124	0	0	0	0.92345	2.88725	0	0	68.1306	0	2	0	0.624727	1	1	1
VARJOTA	3.01	100	95.81	100	97.6	98.1	97.9	5.88365	16.1966	2.32937	465.875	4.841	0	0	0	0	0	0	0	112.057	0	1	0	0.624727	2	1	1
PRESIDENTE_KENNEDY	3.43	99.61	92.14	99.79	93.33	95.1	95	2.35615	13.7689	2.98457	294.193	23	0	1.3406	0	0	4.14297	0.20165	5.55556	129.861	0	1	0	0.624727	2	1	1
JARDIM_AMERICA	3.38	99.92	98.73	99.92	92.66	96.4	96	2.12815	16.2074	7.1977	615.803	34.038	0	5.79039	0	0	0	1.04394	2.94118	123.789	0	2	0	0.624727	2	1	1
PAN_AMERICANO	3.41	99.81	93.29	100	82.64	94.8	94.3	1.67005	16.4513	13.3511	1713.4	1.876	3.19361	0	0	15.4395	5.75538	0	6.25	123.789	0	1	0	0.624727	2	1	1
GUAJIRU	3.59	99.73	98.71	98.98	13.96	93.2	93.9	1.87528	6.29235	1.47102	397.176	11.139	0	0	0	0	0	0	0	101.682	0	2	1	0.624727	2	1	1
GUARARAPES	3.41	100	88.68	99.74	20.31	98.1	98.3	10.5047	3.97195	0	55.8763	3.705	18.0177	0	0	0	0	0	5.33428	105.959	0	1	0	0.624727	2	1	1
BOM_FUTURO	3.25	99.85	99.54	99.95	98.83	97.3	97.1	2.30906	17.0255	0	45.9348	0.401	0	6.70655	0	0	0	0	0	123.789	0	2	0	0.624727	2	1	1
ANCURI	3.42	99.62	98.04	94.56	14.34	86.7	88.6	1.17994	3.16152	4.94125	655.977	7.667	0	0	3.25246	0	4.28691	0	10	114.033	0	1	0	0.624727	2	1	1
CAJAZEIRAS	3.28	99.93	98.48	97.17	47.6	93.7	94.8	2.12258	4.37336	3.3873	210.013	8.973	2.09092	0	0	2.09092	3.05898	0	18.1818	91.5579	0	1	0	0.624727	1	1	1
CONJUNTO_ESPERANCA	3.45	99.94	97.83	98.46	61.33	94.2	94.1	1.53155	15.1247	10.7617	567.978	9.439	0	0	2.97882	0.82216	22.449	0	16.3462	90.3223	0	1	0	0.624727	1	1	1
VICENTE_PINZON	3.56	99.69	92.57	99.83	71.48	91.8	91.3	2.05724	15.0842	6.67974	353.38	50.127	0	0	0	0	0	0	0	106.722	0	1	0	0.624727	2	1	1
SERRINHA	3.47	99.73	93.8	99.98	16.33	92.3	91.5	1.53528	9.84881	7.841	1142.06	18.259	4.94183	0.60893	2.48176	4.73906	2.1825	6.88416	16.9077	123.789	0	1	0	0.624727	2	1	1
ALDEOTA	3.08	99.96	93.7	99.91	97.89	98.5	98	8.16436	11.1293	2.08377	215.323	2.036	15.9503	0	0	0	0	0	5.76923	112.057	0	2	0	0.624727	2	1	1
PARQUE_SANTA_ROSA	3.43	99.79	93.91	99.97	4.97	91.6	92.6	1.2602	13.0642	9.20245	552.147	4.051	0	7.07021	0	7.07021	3.43467	0	25	90.3223	0	2	0	0.624727	1	1	1
PARREAO	3.43	99.97	98.78	99.47	98.6	98	96.8	3.61395	10.9926	1.77164	35.4327	1.588	0	0.01685	0	0	6.80433	11.5037	11.1111	123.789	0	1	0	0.624727	2	1	1
JOAQUIM_TAVORA	3.15	99.88	91.48	99.8	97.98	97.8	97	4.12606	12.1653	2.09126	694.299	2.682	0.10965	0	0	1.10917	3.52854	0	1.21951	112.057	0	2	0	0.624727	2	1	1
VILA_MANOEL_SATIRO	3.41	99.85	94.79	99.63	23.41	94.6	94.3	1.54633	12.6428	1.80902	728.776	2.851	0	0	0	0	1.66254	0	2.17391	90.3223	0	1	0	0.624727	1	1	1
ITAOCA	3.34	99.81	95.37	99.73	27.02	94.8	94.6	1.77313	17.1555	6.28881	534.549	2.615	6.78277	0	10.995	0	11.1714	0	25	123.789	0	2	0	0.624727	2	1	1
PEDRAS	3.63	99.19	86.76	79.46	0.54	86.8	87.5	1.29905	0.319253	14.6199	219.298	0	0	0	0	0	0	0	0	114.033	0	1	0	0.624727	2	1	1
FLORESTA	3.49	99.61	82.79	99.81	85.78	91.9	91.7	1.11254	17.1773	0	20.3652	55.478	0	5.87587	0	1.32343	0	10.9213	28.5714	129.861	0	2	0	0.624727	2	1	1
SALINAS	3.51	99.76	94.2	97.47	32.9	94.3	95	5.18962	1.70765	0	22.8206	2.402	1.00331	0	0	0	0	0	0	105.959	0	1	0	0.624727	2	1	1
CIDADE_DOS_FUNCIONARIOS	3.41	99.87	88.93	99.96	8.22	97.4	97.2	4.6921	6.63307	3.22338	488.879	9.219	0	0	0	0	3.27164	0	12.5	105.959	0	1	0	0.624727	2	1	1
COACU	3.53	99.75	94.6	99.56	23.31	91.9	93.1	1.65825	4.38983	0	54.5777	4.104	0	0	0	0	0	0	0	101.682	0	2	0	0.624727	2	1	1
CURIO	3.64	99.71	95.24	96.48	2.76	90.1	89.6	1.53185	12.0454	10.2749	1990.75	91.757	10.9181	0	0	0	0	0	10	101.682	0	2	0	0.624727	2	1	1
DIAS_MACEDO	3.46	99.68	96.35	98.82	32.95	92.1	91.2	1.33965	7.53181	4.85869	1028.42	30.347	0	0	0	0	0	0	0	105.959	0	2	0	0.624727	2	1	1
PARQUE_SAO_JOSE	3.47	99.77	95.46	99.14	19.46	91.2	92.1	1.24022	17.832	17.772	1328.22	53.826	0	0	0	1.11136	1.06132	2.4217	0	68.1306	0	2	0	0.624727	1	1	1
MONTE_CASTELO	3.44	99.92	94.27	99.95	89.27	96.3	95.1	2.09717	17.0021	11.8747	423.037	8.131	0	1.97125	0	5.95451	0	0	50	129.861	0	2	0	0.624727	2	1	1
HENRIQUE_JORGE	3.45	99.78	96.11	100	26.28	94.8	95	1.64109	14.1623	6.17665	566.799	6.888	0	0	6.97483	3.08994	3.70788	3.63136	13.4615	68.1306	0	2	0	0.624727	1	1	1
MEIRELES	2.91	99.99	97	99.98	99.01	99.1	98.5	9.73297	14.6086	0.53042	92.8234	1.861	0.83081	0	0	0	0	0	0	112.057	0	2	0	0.624727	2	1	1
AMADEU_FURTADO	3.46	99.79	91.08	100	95.79	96.8	95.6	3.30916	12.8954	0	100.57	4.832	7.62705	0	0	0	0	0	8.33333	129.861	0	1	0	0.624727	2	1	1
DOM_LUSTOSA	3.43	99.87	94.1	99.79	47.06	94.9	95.2	1.60969	11.2786	0.74599	89.5188	4.803	0	0	0.64096	0.28523	5.93774	0	6.25	68.1306	0	1	0	0.624727	1	1	1
PARQUE_IRACEMA	3.07	99.63	89.8	99.2	15.8	97.1	96.9	4.28092	5.42459	4.66527	58.3158	2.73	8.93009	0	4.46501	2.33649	3.12145	0	35	91.5579	0	1	0	0.624727	1	1	1
JANGURUSSU	3.54	99.66	98.11	97.35	59.51	93	93.8	1.24054	5.69743	16.3211	825.772	28.768	0.78125	0.78125	0.78125	2.02161	2.57771	1.63477	26.6667	91.5579	0	1	0	0.624727	1	1	1
PIRAMBU	3.66	97.86	84.29	97.15	76.13	87.9	87.6	1.05434	32.8125	18.2089	242.785	87.228	0	0	0	0	0	0	0	129.861	0	2	1	0.624727	2	1	1
BELA_VISTA	3.4	99.84	95.14	99.78	84.5	94.5	94.5	1.87845	17.5207	14.6353	1475.24	9.183	4.98843	0.17898	0	2.75284	9.17281	0	6.66667	123.789	0	1	0	0.624727	2	1	1
CONJUNTO_PALMEIRAS	4.02	99.7	97.36	98.1	83.07	89.7	91	0.80339	9.64932	8.57564	675.332	56.324	0	0	0	1.82496	0.03959	0	15.4762	91.5579	0	1	0	0.624727	1	1	1
SAO_GERARDO_ALAGADICO	3.27	99.98	91.82	99.93	96.38	98.5	98.2	3.96987	10.1502	0.676178	202.853	1.754	0	2.15529	0	0	3.07374	0	10	129.861	0	2	0	0.624727	2	1	1
VILA_VELHA	3.56	99.75	77.36	99.16	79.24	92.7	93.2	1.45773	9.00958	5.25285	179.87	50.757	0	0	0	0.74933	0	1.77322	10	50.6917	0	2	0	0.624727	1	1	1
JARDIM_CEARENSE	3.46	99.66	96.01	99.28	27.69	94.6	94.8	2.15283	11.9676	0.97078	67.9546	8.116	6.33979	0.01394	0	0	0	2.83292	25	123.789	0	1	0	0.624727	2	1	1
MONTESE	3.26	99.87	91.56	99.19	83.09	95.8	94.8	2.37034	13.8579	3.39905	1012.16	5.189	8.44838	1.55432	0.87702	3.69356	13.4675	2.52811	8.65248	123.789	0	2	0	0.624727	2	1	1
MOURA_BRASIL	3.57	99.52	95.33	90.86	91.05	91.8	88.2	1.32113	8.98829	5.21105	52.1105	36.536	0	0	0	0	0.14333	9.72507	6.25	129.861	0	1	0	0.624727	2	1	1
GENIBAU	3.55	99.43	97.51	97.62	62.88	87.5	89.6	0.96445	18.9578	9.9696	561.702	74.272	0	0	9.50825	11.2971	2.27263	3.25318	20.6897	68.1306	0	1	0	0.624727	1	1	1
PARQUE_PRESIDENTE_VARGAS	3.68	98.41	96.76	90.6	2.41	87.9	90.1	0.86712	4.45794	9.54589	477.294	40.768	0	0	1.85765	0	0	0	0	90.3223	0	1	0	0.624727	1	1	1
MARAPONGA	3.31	99.77	96.67	99.38	12.96	95.7	95.5	2.63081	6.04839	13.5213	2530.42	5.097	4.35905	3.67588	0	0	7.72083	2.71546	29.1667	123.789	0	1	0	0.624727	2	1	1
EDSON_QUEIROZ	3.76	99.95	89.36	98.12	21.69	95.3	95.3	3.03068	1.64071	22.5215	1655.99	23.795	0	0	0	0.51133	0	0.51133	25	106.655	0	1	0	0.624727	2	1	1
VILA_UNIAO	3.39	99.8	92.82	99.98	94.17	95.9	95.2	2.69712	10.7992	7.01575	2085.59	6.297	4.86078	4.86085	0	4.86085	4.86078	8.41311	16.7183	123.789	0	1	0	0.624727	2	1	1
VILA_PERI	3.39	99.8	94.49	99.95	13.05	95.3	95.1	1.56318	14.0934	1.90033	532.092	1.916	0	0	0	5.81893	15.2072	4.57283	14.9457	123.789	0	2	0	0.624727	2	1	1
PARANGABA	3.34	99.84	87.02	98.79	39.64	95.7	95.5	2.3211	7.84588	3.4862	560.961	2.461	9.30418	1.01654	3.25636	0.05754	3.79923	7.4847	11.8428	123.789	0	2	0	0.624727	2	1	1
BARROSO	3.59	99.51	96.15	95.7	48.72	89.3	90.3	1.15496	8.86826	18.0737	831.389	39.12	0.00941	0	0	7.0968	3.14605	0.76099	13.6364	91.5579	0	1	0	0.624727	1	1	1
CRISTO_REDENTOR	3.68	99.63	89.6	99.38	86.47	90.3	89.8	1.18037	23.1749	8.44347	212.922	69.805	0	0	6.00405	0	0	0.00111	14.2857	129.861	0	2	0	0.624727	2	1	1
JARDIM_IRACEMA	3.52	99.74	80.87	99.95	83.64	94.4	94.1	1.35618	21.469	12.6914	634.571	15.433	0	0	0	0	1.72984	1.58915	0	50.6917	0	1	0	0.624727	1	1	1
PLANALTO_AYRTON_SENNA	3.56	99.74	95.54	99.72	9.32	88.9	90	1.05927	10.0186	0.745916	472.414	42.011	0	0	1.63749	3.45568	1.87087	0	8.62069	116.921	0	1	0	0.624727	2	1	1
OLAVO_OLIVEIRA	3.59	99.54	83.14	98.25	79.78	91.5	91.9	1.28745	17.186	6.6771	82.5287	9.609	0	0	0	0	9.24713	14.9263	25	50.6917	0	1	0	0.624727	1	1	1
BENFICA	2.98	99.8	96.77	99.93	96.13	98.3	97.6	3.01879	9.11538	1.51423	325.56	0.696	14.6115	0	0	0	11.1457	0	27.7778	129.861	0	2	0	0.624727	2	1	1
ANTONIO_BEZERRA	3.45	99.65	89.02	99.68	77.47	94.7	95.1	1.66915	12.0399	8.34851	428.81	9.971	3.22431	0	0.2623	0	5.7992	1.64046	5.40541	50.6917	0	1	0	0.624727	1	1	1
JARDIM_GUANABARA	3.48	99.79	55.84	100	86.24	94.8	94.3	1.52845	20.5429	7.88903	1406.88	0.982	0	0	0	0	6.07538	0	5	50.6917	0	2	0	0.624727	1	1	1
SAO_BENTO	3.36	99.26	94.29	96.47	37.04	90.5	92.1	1.1995	5.49417	0	0	7.986	1.02709	0	0	3.04063	0	0	25	92.5871	0	1	0	0.624727	1	1	1
PRAIA_DE_IRACEMA	2.87	100	97.8	99.82	97.98	98	96.6	4.92934	6.22719	25.0705	1159.51	0.736	1.04893	0	0	0	0	0	0	112.057	0	2	0	0.624727	2	1	1
FATIMA	3.19	99.96	97.45	99.99	97.97	99	98.3	5.13128	8.32577	1.68315	201.978	0.876	11.1775	0	0	1.70874	4.71625	2.99626	5.40541	105.959	0	1	0	0.624727	2	1	1
PRAIA_DO_FUTURO_II	3.46	99.19	95.26	94.22	37.01	88.5	88.8	1.34302	3.7684	0.820277	352.719	39.904	0	0	0	0	0	0	0	106.655	0	1	0	0.624727	2	1	1
PADRE_ANDRADE	3.41	99.68	86.77	99.55	86.99	93	93.3	1.85532	10.8084	7.5815	401.82	5.884	0	0	0	0	6.26648	1.543	4.16667	129.861	0	2	0	0.624727	2	1	1
JOAO_XXIII	3.51	99.83	94.91	99.64	45.9	93.5	93.4	1.35219	15.9863	9.0628	1098.2	15.857	0	0	4.47308	6.71584	0.09494	0	5.55556	68.1306	0	2	0	0.624727	1	1	1
PASSARE	3.38	99.77	97.81	97.95	46.62	92.4	92.9	1.74035	7.24644	5.96877	335.021	20.505	5.74988	1.96931	2.95397	2.15743	1.65499	0.98466	13.2105	91.5579	0	1	0	0.624727	1	1	1
CAIS_DO_PORTO	3.54	99.45	96.09	99.49	73.41	88.6	87.8	1.15804	8.90439	9.20245	302.366	49.437	0	0	5.50762	0	0	0	4.54545	106.722	0	1	0	0.624727	2	1	1
PREFEITO_JOSE_WALTER	3.42	99.75	97.85	96.17	76.31	95.4	95.4	1.836	3.20147	15.8441	894.901	1.26	0.46171	0.28615	0	0.66291	2.74594	0.66291	19.2308	116.921	0	1	0	0.624727	2	1	1
SAO_JOAO_DO_TAUAPE	3.32	99.81	95.61	99.18	80.69	95.1	94.6	2.61355	11.2805	4.9753	1197.63	10.352	0.12464	0	0	0	0	0	0	105.959	0	2	0	0.624727	2	1	1
COCO	3.18	99.97	97.3	99.86	96.15	98.8	98.4	9.27912	6.37541	0.957258	86.1533	1.792	12.4059	0	0	0	0	0	8.51841	106.722	0	1	0	0.624727	2	1	1
DEMOCRITO_ROCHA	3.36	99.94	97.13	99.85	47.57	95.6	94.7	1.67598	13.9862	5.35284	517.441	18.084	5.03173	5.09886	0.13538	0	0	0	14.2857	123.789	0	2	0	0.624727	2	1	1
BOM_SUCESSO	3.5	99.69	96.11	98.88	54.01	91.8	92	1.29733	16.6722	5.71361	414.236	14.381	1.03062	0	1.85381	9.13191	9.78844	0	11.9211	68.1306	0	2	0	0.624727	1	1	1
PICI	3.58	99.52	96.94	99.78	81.22	91.8	91.8	1.27789	11.3882	6.23182	346.212	27.684	5.2162	0	0	0	2.06893	3.90774	8.76697	129.861	0	1	0	0.624727	2	1	1
SABIAGUABA	3.6	97.42	66.84	78.18	5.67	86.4	89.5	1.66605	0.149597	18.5357	1158.48	0.807	0	0	0	0	0	0	0	104.761	0	1	0	0.624727	2	1	1
AUTRAN_NUNES	3.78	99.66	95.92	99.77	84.2	88	88.6	1.08986	21.7369	6.47459	374.601	69.622	0	0	7.02459	16.1585	0	0	18.1818	68.1306	0	1	0	0.624727	1	1	1
SIQUEIRA	3.63	99.5	97.3	90.99	23.87	87.9	89.1	0.96029	5.53773	4.95815	189.576	40.868	0.69417	0	0.6246	0	1.42871	0.52223	9.92308	90.3223	0	1	0	0.624727	1	1	1
JARDIM_DAS_OLIVEIRAS	3.57	99.72	96.75	99.26	64.68	89.2	89.4	1.43163	12.6818	13.267	855.721	54.463	0	0	0	0	0	0	0	105.959	0	1	0	0.624727	2	1	1
FARIAS_BRITO	3.33	99.75	89.35	99.67	86.63	96.1	95.7	2.64575	13.3811	4.06537	154.484	14.807	7.67814	1.86035	0	0	2.31023	0	5	129.861	0	1	0	0.624727	2	1	1
[truncated: 5,141 more rows]
